# Supplementary material for: Mutations in bdcA and valS Correlate with Quinolone Resistance in Wastewater Escherichia coli
Source: Int J Mol Sci. 2021 Jun 4;22(11):6063. doi: 10.3390/ijms22116063 (PMC8200043; doi:10.3390/ijms22116063)
Supplement: Supplementary file 1 [file ijms-22-06063-s001.zip]

Archive with 1 entries (1 files):
- ijms-1231478-supplementary.xlsx
