# Supplementary material for: Mutations in bdcA and valS Correlate with Quinolone Resistance in Wastewater Escherichia coli
Source: Int J Mol Sci. 2021 Jun 4;22(11):6063. doi: 10.3390/ijms22116063 (PMC8200043; doi:10.3390/ijms22116063)
Supplement: Supplementary file 1 [file ijms-22-06063-s001.zip › ijms-1231478-supplementary.xlsx]

## Sheet: Notes
The supplemantary data includes the top 100 variants based on the p-value for their association to different antibiotics.
Freq. is the relative frequency among isolates, beta the effect size, and SE is the standard error of the fit on beta.
Variants that passed the Bonferroni corrected p-value threshold (5.21E-07) are highlighted here.

## Sheet: levofloxacin
Position_Reference_Alternative	Gene	Amino_acid_change	Effect	Freq.	Beta	SE	P_value
2339162_C_T	gyrA	D87N	NON_SYNONYMOUS_CODING	0.0808	-1.56	0.202	2.43e-12
3165735_C_A	parC	S80I	NON_SYNONYMOUS_CODING	0.0808	-1.56	0.202	2.43e-12
2339173_G_A	gyrA	S83L	NON_SYNONYMOUS_CODING	0.152	-1.2	0.158	4.47e-12
4481639_G_A	valS	R733	SYNONYMOUS_CODING	0.0707	-1.5	0.24	4.09e-09
4481393_G_A	valS	N815	SYNONYMOUS_CODING	0.121	-1.11	0.197	6.79e-08
4481216_C_T	valS	E874	SYNONYMOUS_CODING	0.162	-1.61	0.285	7.09e-08
4482443_G_A	valS	V465	SYNONYMOUS_CODING	0.0505	-1.58	0.288	1.35e-07
4482482_G_A	valS	D452	SYNONYMOUS_CODING	0.0505	-1.58	0.288	1.35e-07
4486808_G_A	lptF	Q197	SYNONYMOUS_CODING	0.0505	-1.58	0.288	1.35e-07
4487635_G_A	lptG	V106	SYNONYMOUS_CODING	0.0505	-1.58	0.288	1.35e-07
4482440_C_T	valS	L466	SYNONYMOUS_CODING	0.0505	-1.58	0.288	1.35e-07
4473651_C_T	bdcA	G135S	NON_SYNONYMOUS_CODING	0.0505	-1.58	0.288	1.35e-07
4475604_A_G	yjgL	L56	SYNONYMOUS_CODING	0.808	1.19	0.23	5.44e-07
1974041_C_T	cheR		UPSTREAM	0.162	-1.35	0.27	1.19e-06
2037552_C_A	yedV	D201Y	NON_SYNONYMOUS_CODING	0.0606	-1.34	0.268	1.23e-06
4483358_C_T	valS	L160	SYNONYMOUS_CODING	0.0909	-1.12	0.227	1.54e-06
4621200_C_T	deoD	I106	SYNONYMOUS_CODING	0.0707	-1.23	0.255	2.56e-06
4621188_C_T	deoD	R102	SYNONYMOUS_CODING	0.0707	-1.23	0.255	2.56e-06
4621263_C_A	deoD	A127	SYNONYMOUS_CODING	0.0707	-1.23	0.255	2.56e-06
4621197_T_G	deoD	V105	SYNONYMOUS_CODING	0.0707	-1.23	0.255	2.56e-06
1974323_A_G	cheR		UPSTREAM	0.121	-1.46	0.312	4.44e-06
4487240_A_G	valS		UPSTREAM	0.818	0.985	0.217	8.22e-06
2017675_C_T	fliI	R374	SYNONYMOUS_CODING	0.0505	-1.35	0.297	8.4e-06
2015973_G_A	fliH	A36T	NON_SYNONYMOUS_CODING	0.0505	-1.35	0.297	8.4e-06
2035462_A_C	vsr		UPSTREAM	0.121	-0.894	0.197	8.47e-06
2091055_A_G	hisG	S288	SYNONYMOUS_CODING	0.0909	-1.1	0.244	9.08e-06
1974224_T_A	cheR		UPSTREAM	0.121	-0.976	0.217	9.86e-06
4475085_A_G	tabA	K75R	NON_SYNONYMOUS_CODING	0.0606	-1.22	0.273	1.15e-05
4477299_G_A	pyrB		UPSTREAM	0.0606	-1.22	0.273	1.15e-05
4480952_C_A	argI		UPSTREAM	0.0606	-1.22	0.273	1.15e-05
4474949_G_C	tabA	A30P	NON_SYNONYMOUS_CODING	0.0606	-1.22	0.273	1.15e-05
4480203_G_A	yjgN	G158	SYNONYMOUS_CODING	0.0606	-1.22	0.273	1.15e-05
4477862_G_A	argI	P150	SYNONYMOUS_CODING	0.0606	-1.22	0.273	1.15e-05
4477970_G_A	argI	V114	SYNONYMOUS_CODING	0.0606	-1.22	0.273	1.15e-05
4475336_T_A	ridA		UPSTREAM	0.0606	-1.22	0.273	1.15e-05
4474850_G_A	ridA		UPSTREAM	0.0606	-1.22	0.273	1.15e-05
4479166_G_A	yjgM	C124	SYNONYMOUS_CODING	0.0606	-1.22	0.273	1.15e-05
4475652_A_C	yjgL	K72N	NON_SYNONYMOUS_CODING	0.0606	-1.22	0.273	1.15e-05
4476837_A_T	yjgL	L467	SYNONYMOUS_CODING	0.0606	-1.22	0.273	1.15e-05
4475584_CTT_C	ridA		UPSTREAM	0.0606	-1.22	0.273	1.15e-05
4475586_T_*				0.0606	-1.22	0.273	1.15e-05
4477193_A_G	yjgL	E586G	NON_SYNONYMOUS_CODING	0.0606	-1.22	0.273	1.15e-05
4472809_A_C	ridA		UPSTREAM	0.0606	-1.22	0.273	1.15e-05
1429552_A_G	stfR	S168	SYNONYMOUS_CODING	0.0606	-1.2	0.273	1.61e-05
1429807_A_C	stfR	A253	SYNONYMOUS_CODING	0.0505	-1.31	0.299	1.71e-05
1966222_G_A	flhE		UPSTREAM	0.333	-1.27	0.292	1.81e-05
3779027_T_C	lldP	A543	SYNONYMOUS_CODING	0.182	-1.35	0.313	2.08e-05
4618690_C_T	deoA	I154	SYNONYMOUS_CODING	0.0808	-1.06	0.244	2.1e-05
2092484_C_T	hisC	N29	SYNONYMOUS_CODING	0.152	-0.782	0.181	2.13e-05
4475570_A_G	yjgL	N45S	NON_SYNONYMOUS_CODING	0.737	0.808	0.188	2.27e-05
413054_C_T	sbcC	Q900	SYNONYMOUS_CODING	0.121	-2.56	0.599	2.49e-05
4222044_T_G	arpA	R148	SYNONYMOUS_CODING	0.101	-0.941	0.222	2.78e-05
4481870_T_C	valS	T656	SYNONYMOUS_CODING	0.283	-0.717	0.17	3.04e-05
2818412_G_A	luxS		UPSTREAM	0.0505	-1.28	0.303	3.12e-05
1987728_A_G	yecJ	L11	SYNONYMOUS_CODING	0.949	1.28	0.303	3.12e-05
2035463_T_C	vsr		UPSTREAM	0.232	-0.731	0.175	3.68e-05
4538685_C_T	nanM	V27	SYNONYMOUS_CODING	0.0707	-1.07	0.258	3.8e-05
4618582_T_C	deoA	G118	SYNONYMOUS_CODING	0.0505	-1.27	0.305	3.91e-05
4468293_T_A	mgtA	A223	SYNONYMOUS_CODING	0.0808	-1.02	0.245	3.93e-05
1974110_C_A	cheR		UPSTREAM	0.141	-1.11	0.268	4.13e-05
1429811_T_A	stfR	S255T	NON_SYNONYMOUS_CODING	0.0606	-1.14	0.274	4.19e-05
2064863_C_A	cobS	V120	SYNONYMOUS_CODING	0.626	0.633	0.153	4.31e-05
4539717_C_A	nanS		UPSTREAM	0.0606	-1.16	0.281	4.36e-05
4540063_T_A	nanS		UPSTREAM	0.0606	-1.16	0.281	4.36e-05
4540156_C_T	nanS		UPSTREAM	0.0606	-1.16	0.281	4.36e-05
2005877_C_T	fliT	D55	SYNONYMOUS_CODING	0.0606	-1.15	0.278	4.44e-05
3786498_G_A	gpmM	A413	SYNONYMOUS_CODING	0.0505	-1.24	0.302	4.52e-05
240711_C_T	ivy	T123	SYNONYMOUS_CODING	0.0505	-1.26	0.307	4.69e-05
4472096_G_A	pyrB	V100	SYNONYMOUS_CODING	0.121	-0.864	0.211	4.89e-05
4485589_G_A	pepA	N121	SYNONYMOUS_CODING	0.111	-0.865	0.211	5.22e-05
2035400_G_C	vsr		UPSTREAM	0.131	-0.793	0.194	5.46e-05
4539780_A_G	nanS		UPSTREAM	0.0808	-1	0.246	5.69e-05
2033363_A_G	yodC		UPSTREAM	0.0808	-0.973	0.24	5.82e-05
4619029_T_C	deoA	Y267	SYNONYMOUS_CODING	0.0505	-1.25	0.308	5.95e-05
4623305_A_G	lplA	V271	SYNONYMOUS_CODING	0.0505	-1.25	0.308	5.95e-05
4619986_G_A	deoB	L128	SYNONYMOUS_CODING	0.0505	-1.25	0.308	5.95e-05
4620751_C_T	deoB	T383	SYNONYMOUS_CODING	0.0505	-1.25	0.308	5.95e-05
4619783_C_T	deoB	L61	SYNONYMOUS_CODING	0.0505	-1.25	0.308	5.95e-05
4623158_C_A	lplA	P320	SYNONYMOUS_CODING	0.0505	-1.25	0.308	5.95e-05
4623851_A_G	lplA	F89	SYNONYMOUS_CODING	0.0505	-1.25	0.308	5.95e-05
4623833_C_T	lplA	E95	SYNONYMOUS_CODING	0.0505	-1.25	0.308	5.95e-05
4621059_C_T	deoD	S59	SYNONYMOUS_CODING	0.0505	-1.25	0.308	5.95e-05
4623821_A_C	lplA	T99	SYNONYMOUS_CODING	0.0505	-1.25	0.308	5.95e-05
4623748_G_A	lplA	L124	SYNONYMOUS_CODING	0.0505	-1.25	0.308	5.95e-05
4623812_C_G	lplA	T102	SYNONYMOUS_CODING	0.0505	-1.25	0.308	5.95e-05
4623500_C_T	lplA	E206	SYNONYMOUS_CODING	0.0505	-1.25	0.308	5.95e-05
4621143_C_T	deoD	I87	SYNONYMOUS_CODING	0.0505	-1.25	0.308	5.95e-05
4621140_T_C	deoD	I86	SYNONYMOUS_CODING	0.0505	-1.25	0.308	5.95e-05
4621104_C_T	deoD	T74	SYNONYMOUS_CODING	0.0505	-1.25	0.308	5.95e-05
4623505_T_A	lplA	T205S	NON_SYNONYMOUS_CODING	0.0505	-1.25	0.308	5.95e-05
4619737_C_T	deoB	N45	SYNONYMOUS_CODING	0.0505	-1.25	0.308	5.95e-05
4621500_C_T	deoD	H206	SYNONYMOUS_CODING	0.0505	-1.25	0.308	5.95e-05
4620592_G_A	deoB	P330	SYNONYMOUS_CODING	0.0505	-1.25	0.308	5.95e-05
4621509_T_G	deoD	T209	SYNONYMOUS_CODING	0.0505	-1.25	0.308	5.95e-05
4619063_C_T	deoA	L279	SYNONYMOUS_CODING	0.0505	-1.25	0.308	5.95e-05
4620682_G_C	deoB	T360	SYNONYMOUS_CODING	0.0505	-1.25	0.308	5.95e-05
4623779_G_A	lplA	G113	SYNONYMOUS_CODING	0.0505	-1.25	0.308	5.95e-05
4619137_G_A	deoA	V303	SYNONYMOUS_CODING	0.0505	-1.25	0.308	5.95e-05
4623719_G_A	lplA	R133	SYNONYMOUS_CODING	0.0505	-1.25	0.308	5.95e-05
4619308_G_A	deoA	G360	SYNONYMOUS_CODING	0.0505	-1.25	0.308	5.95e-05

## Sheet: norfloxacin
Position_Reference_Alternative	Gene	Amino_acid_change	Effect	Freq.	Beta	SE	P_value
2339162_C_T	gyrA	D87N	NON_SYNONYMOUS_CODING	0.0808	-2.29	0.217	1.1e-18
3165735_C_A	parC	S80I	NON_SYNONYMOUS_CODING	0.0808	-2.29	0.217	1.1e-18
2339173_G_A	gyrA	S83L	NON_SYNONYMOUS_CODING	0.152	-1.59	0.19	9.25e-14
4481639_G_A	valS	R733	SYNONYMOUS_CODING	0.0707	-1.85	0.299	5.24e-09
4481216_C_T	valS	E874	SYNONYMOUS_CODING	0.162	-2.03	0.353	4.36e-08
4481393_G_A	valS	N815	SYNONYMOUS_CODING	0.121	-1.39	0.245	5.4e-08
4473651_C_T	bdcA	G135S	NON_SYNONYMOUS_CODING	0.0505	-2.01	0.357	7.56e-08
4487635_G_A	lptG	V106	SYNONYMOUS_CODING	0.0505	-2.01	0.357	7.56e-08
4482443_G_A	valS	V465	SYNONYMOUS_CODING	0.0505	-2.01	0.357	7.56e-08
4482440_C_T	valS	L466	SYNONYMOUS_CODING	0.0505	-2.01	0.357	7.56e-08
4486808_G_A	lptF	Q197	SYNONYMOUS_CODING	0.0505	-2.01	0.357	7.56e-08
4482482_G_A	valS	D452	SYNONYMOUS_CODING	0.0505	-2.01	0.357	7.56e-08
240711_C_T	ivy	T123	SYNONYMOUS_CODING	0.0505	-2	0.36	1.04e-07
4483358_C_T	valS	L160	SYNONYMOUS_CODING	0.0909	-1.43	0.281	8.22e-07
3779027_T_C	lldP	A543	SYNONYMOUS_CODING	0.182	-1.92	0.377	8.39e-07
4475604_A_G	yjgL	L56	SYNONYMOUS_CODING	0.808	1.41	0.291	2.44e-06
4468293_T_A	mgtA	A223	SYNONYMOUS_CODING	0.0808	-1.44	0.297	2.46e-06
3778088_G_A	lldP	A230	SYNONYMOUS_CODING	0.192	-2.16	0.45	2.88e-06
2150178_T_C	yegI	S270G	NON_SYNONYMOUS_CODING	0.505	-0.956	0.2	2.99e-06
3832650_G_A	yicI	L630	SYNONYMOUS_CODING	0.172	-1.94	0.406	3.11e-06
2093117_C_T	hisC	I240	SYNONYMOUS_CODING	0.0808	-1.4	0.294	3.16e-06
2065919_C_*				0.0707	-1.5	0.314	3.32e-06
2065914_CAT_CTAT	nac		UPSTREAM	0.0707	-1.5	0.314	3.32e-06
2065917_TAC_T	nac		UPSTREAM	0.0707	-1.5	0.314	3.32e-06
3761092_C_T	selA	G53D	NON_SYNONYMOUS_CODING	0.303	-2.04	0.433	4.08e-06
3774801_T_C	mtlD	G126	SYNONYMOUS_CODING	0.303	-2.04	0.433	4.08e-06
3761118_G_A	selA	L44	SYNONYMOUS_CODING	0.303	-2.04	0.433	4.08e-06
3761076_A_G	selA	P58	SYNONYMOUS_CODING	0.303	-2.04	0.433	4.08e-06
3795456_T_C	waaF	L176	SYNONYMOUS_CODING	0.0808	-1.54	0.327	4.08e-06
3749888_A_T	sgbE		UPSTREAM	0.131	-2.6	0.553	4.26e-06
3809742_A_G	waaA	V401	SYNONYMOUS_CODING	0.131	-2.6	0.553	4.26e-06
3745424_G_A	yiaN	Q207	SYNONYMOUS_CODING	0.131	-2.6	0.553	4.26e-06
3745423_A_G	yiaN	Q207R	NON_SYNONYMOUS_CODING	0.131	-2.6	0.553	4.26e-06
488053_T_C	mscK	A506	SYNONYMOUS_CODING	0.131	-2.6	0.553	4.26e-06
3781777_A_G	cysE	G262	SYNONYMOUS_CODING	0.131	-2.6	0.553	4.26e-06
3785562_C_T	gpmM	G101	SYNONYMOUS_CODING	0.131	-2.6	0.553	4.26e-06
3812209_A_G	waaQ		UPSTREAM	0.131	-2.6	0.553	4.26e-06
3745268_G_A	yiaN	P155	SYNONYMOUS_CODING	0.131	-2.6	0.553	4.26e-06
3745403_C_T	yiaN	R200	SYNONYMOUS_CODING	0.131	-2.6	0.553	4.26e-06
3745235_C_G	yiaN	G144	SYNONYMOUS_CODING	0.131	-2.6	0.553	4.26e-06
3778187_G_A	lldP	T263	SYNONYMOUS_CODING	0.131	-2.6	0.553	4.26e-06
3776546_C_T	yibI		UPSTREAM	0.869	2.6	0.553	4.26e-06
3746234_C_T	yiaO	F47	SYNONYMOUS_CODING	0.131	-2.6	0.553	4.26e-06
3746120_A_T	yiaO	A9	SYNONYMOUS_CODING	0.131	-2.6	0.553	4.26e-06
3775137_G_A	mtlD	A238	SYNONYMOUS_CODING	0.131	-2.6	0.553	4.26e-06
3776566_GATTAC_G	yibI		UPSTREAM	0.131	-2.6	0.553	4.26e-06
3776567_A_*				0.131	-2.6	0.553	4.26e-06
3776558_ATG_A	yibI		UPSTREAM	0.131	-2.6	0.553	4.26e-06
3746174_T_A	yiaO	S27	SYNONYMOUS_CODING	0.131	-2.6	0.553	4.26e-06
3776560_G_*				0.131	-2.6	0.553	4.26e-06
3746906_T_C	yiaO	V271	SYNONYMOUS_CODING	0.131	-2.6	0.553	4.26e-06
3775173_T_G	mtlD	G250	SYNONYMOUS_CODING	0.131	-2.6	0.553	4.26e-06
3831134_C_G	yicH	R226	SYNONYMOUS_CODING	0.0505	-1.93	0.411	4.35e-06
2051270_A_G	yeeJ	I2111M	NON_SYNONYMOUS_CODING	0.737	0.918	0.195	4.37e-06
3417327_C_T	acrF	G765	SYNONYMOUS_CODING	0.98	2.66	0.57	5.13e-06
3419108_C_CA	yhdW		SPLICE_SITE_ACCEPTOR	0.98	2.66	0.57	5.13e-06
4621197_T_G	deoD	V105	SYNONYMOUS_CODING	0.0707	-1.49	0.32	5.34e-06
4621200_C_T	deoD	I106	SYNONYMOUS_CODING	0.0707	-1.49	0.32	5.34e-06
4621188_C_T	deoD	R102	SYNONYMOUS_CODING	0.0707	-1.49	0.32	5.34e-06
4621263_C_A	deoD	A127	SYNONYMOUS_CODING	0.0707	-1.49	0.32	5.34e-06
3786498_G_A	gpmM	A413	SYNONYMOUS_CODING	0.0505	-1.71	0.368	5.54e-06
4621667_T_C	yjjI		UPSTREAM	0.0606	-1.59	0.343	5.63e-06
2051134_G_A	yeeJ	S2066N	NON_SYNONYMOUS_CODING	0.717	0.894	0.193	5.66e-06
3756437_A_G	aldB	Y25	SYNONYMOUS_CODING	0.293	-1.77	0.385	6.61e-06
3831767_G_A	yicH	A437	SYNONYMOUS_CODING	0.152	-1.76	0.383	6.9e-06
3831135_A_C	yicH	M227L	NON_SYNONYMOUS_CODING	0.0606	-1.69	0.37	7.44e-06
3757183_A_G	yiaY	C215	SYNONYMOUS_CODING	0.152	-1.58	0.349	8.35e-06
4477970_G_A	argI	V114	SYNONYMOUS_CODING	0.0606	-1.54	0.34	8.94e-06
4479166_G_A	yjgM	C124	SYNONYMOUS_CODING	0.0606	-1.54	0.34	8.94e-06
4477862_G_A	argI	P150	SYNONYMOUS_CODING	0.0606	-1.54	0.34	8.94e-06
4475584_CTT_C	ridA		UPSTREAM	0.0606	-1.54	0.34	8.94e-06
4475652_A_C	yjgL	K72N	NON_SYNONYMOUS_CODING	0.0606	-1.54	0.34	8.94e-06
4475586_T_*				0.0606	-1.54	0.34	8.94e-06
4480952_C_A	argI		UPSTREAM	0.0606	-1.54	0.34	8.94e-06
4477193_A_G	yjgL	E586G	NON_SYNONYMOUS_CODING	0.0606	-1.54	0.34	8.94e-06
4475336_T_A	ridA		UPSTREAM	0.0606	-1.54	0.34	8.94e-06
4475085_A_G	tabA	K75R	NON_SYNONYMOUS_CODING	0.0606	-1.54	0.34	8.94e-06
4480203_G_A	yjgN	G158	SYNONYMOUS_CODING	0.0606	-1.54	0.34	8.94e-06
4472809_A_C	ridA		UPSTREAM	0.0606	-1.54	0.34	8.94e-06
4476837_A_T	yjgL	L467	SYNONYMOUS_CODING	0.0606	-1.54	0.34	8.94e-06
4477299_G_A	pyrB		UPSTREAM	0.0606	-1.54	0.34	8.94e-06
4474949_G_C	tabA	A30P	NON_SYNONYMOUS_CODING	0.0606	-1.54	0.34	8.94e-06
4474850_G_A	ridA		UPSTREAM	0.0606	-1.54	0.34	8.94e-06
3814820_C_T	slmA	L109	SYNONYMOUS_CODING	0.0909	-1.24	0.276	9.54e-06
3814826_T_G	slmA	G111	SYNONYMOUS_CODING	0.0909	-1.24	0.276	9.54e-06
3814823_T_C	slmA	T110	SYNONYMOUS_CODING	0.0909	-1.24	0.276	9.54e-06
3788337_C_G	yibQ	L79	SYNONYMOUS_CODING	0.0707	-1.41	0.315	1.1e-05
3758290_G_A	selB	R524	SYNONYMOUS_CODING	0.0707	-1.47	0.332	1.31e-05
3755087_A_G	aldB	G475	SYNONYMOUS_CODING	0.263	-1.43	0.324	1.41e-05
27319_T_A	rihC	T9	SYNONYMOUS_CODING	0.172	-1.55	0.352	1.43e-05
2064863_C_A	cobS	V120	SYNONYMOUS_CODING	0.626	0.831	0.189	1.48e-05
3756667_A_G	yiaT		UPSTREAM	0.172	-1.58	0.363	1.78e-05
3761073_C_T	selA	A59	SYNONYMOUS_CODING	0.152	-2.4	0.552	1.82e-05
3779761_G_A	lldR	Q236	SYNONYMOUS_CODING	0.152	-2.4	0.552	1.82e-05
3761036_A_G	selA	L72	SYNONYMOUS_CODING	0.152	-2.4	0.552	1.82e-05
3749227_T_C	sgbH	G217	SYNONYMOUS_CODING	0.152	-2.4	0.552	1.82e-05
3761028_T_C	selA	K74	SYNONYMOUS_CODING	0.152	-2.4	0.552	1.82e-05
3832603_G_A	yicI	D645	SYNONYMOUS_CODING	0.152	-2.4	0.552	1.82e-05
3776889_A_G	yibL	A75	SYNONYMOUS_CODING	0.152	-2.4	0.552	1.82e-05
3779434_G_A	lldR	K127	SYNONYMOUS_CODING	0.152	-2.4	0.552	1.82e-05

## Sheet: ciprofloxacin
Position_Reference_Alternative	Gene	Amino_acid_change	Effect	Freq.	Beta	SE	P_value
3165735_C_A	parC	S80I	NON_SYNONYMOUS_CODING	0.0808	-1.9	0.253	7.37e-12
2339162_C_T	gyrA	D87N	NON_SYNONYMOUS_CODING	0.0808	-1.9	0.253	7.37e-12
2339173_G_A	gyrA	S83L	NON_SYNONYMOUS_CODING	0.152	-1.22	0.216	7.13e-08
4481639_G_A	valS	R733	SYNONYMOUS_CODING	0.0707	-1.59	0.314	8.5e-07
1974224_T_A	cheR		UPSTREAM	0.121	-1.29	0.265	1.98e-06
4481393_G_A	valS	N815	SYNONYMOUS_CODING	0.121	-1.2	0.254	3.9e-06
1429811_T_A	stfR	S255T	NON_SYNONYMOUS_CODING	0.0606	-1.55	0.334	5.49e-06
4481216_C_T	valS	E874	SYNONYMOUS_CODING	0.162	-1.71	0.369	5.75e-06
240711_C_T	ivy	T123	SYNONYMOUS_CODING	0.0505	-1.69	0.374	9.07e-06
4482482_G_A	valS	D452	SYNONYMOUS_CODING	0.0505	-1.68	0.373	1e-05
4486808_G_A	lptF	Q197	SYNONYMOUS_CODING	0.0505	-1.68	0.373	1e-05
4482443_G_A	valS	V465	SYNONYMOUS_CODING	0.0505	-1.68	0.373	1e-05
4487635_G_A	lptG	V106	SYNONYMOUS_CODING	0.0505	-1.68	0.373	1e-05
4473651_C_T	bdcA	G135S	NON_SYNONYMOUS_CODING	0.0505	-1.68	0.373	1e-05
4482440_C_T	valS	L466	SYNONYMOUS_CODING	0.0505	-1.68	0.373	1e-05
1994277_G_A	yecH		UPSTREAM	0.0606	-1.5	0.335	1.1e-05
2081768_C_A	dacD	G260	SYNONYMOUS_CODING	0.253	-0.848	0.195	1.82e-05
2114079_A_G	wcaN	R83	SYNONYMOUS_CODING	0.121	-1.12	0.259	1.94e-05
1974323_A_G	cheR		UPSTREAM	0.121	-1.69	0.393	2.18e-05
2015179_T_C	fliG	T100	SYNONYMOUS_CODING	0.283	-1.11	0.258	2.28e-05
2116483_G_C	wcaL	P215	SYNONYMOUS_CODING	0.788	0.91	0.212	2.38e-05
2096769_C_T	hisI	T52	SYNONYMOUS_CODING	0.0505	-1.53	0.362	2.95e-05
4483358_C_T	valS	L160	SYNONYMOUS_CODING	0.0909	-1.22	0.29	3.2e-05
2113587_T_C	wcaN	K247	SYNONYMOUS_CODING	0.0707	-1.32	0.314	3.54e-05
1974041_C_T	cheR		UPSTREAM	0.162	-1.45	0.347	3.71e-05
4475604_A_G	yjgL	L56	SYNONYMOUS_CODING	0.808	1.23	0.298	4.35e-05
1036716_C_T	hyaE	R121	SYNONYMOUS_CODING	0.0808	-1.88	0.46	5.34e-05
4468293_T_A	mgtA	A223	SYNONYMOUS_CODING	0.0808	-1.24	0.305	5.74e-05
1133957_C_T	flgF	P52	SYNONYMOUS_CODING	0.343	-0.737	0.183	6.75e-05
1946505_G_A	znuA		UPSTREAM	0.141	-1.86	0.466	7.79e-05
979664_C_G	mukB	A1113	SYNONYMOUS_CODING	0.152	2.29	0.578	8.32e-05
979685_G_C	mukB	V1120	SYNONYMOUS_CODING	0.152	2.29	0.578	8.32e-05
1594205_T_C	ydeT		UPSTREAM	0.152	2.29	0.578	8.32e-05
3774272_ATC_A	yibH		UPSTREAM	0.152	2.29	0.578	8.32e-05
1594060_A_G	ydeT		UPSTREAM	0.152	2.29	0.578	8.32e-05
3774268_ATGC_A	yibH		UPSTREAM	0.152	2.29	0.578	8.32e-05
2193218_G_A	mrp	I317	SYNONYMOUS_CODING	0.0707	-1.27	0.325	0.000103
2113908_G_A	wcaN	A140	SYNONYMOUS_CODING	0.0707	-1.36	0.349	0.000108
1996739_G_A	sdiA	L32F	NON_SYNONYMOUS_CODING	0.0707	-1.25	0.321	0.000111
4542784_T_C	nanM		UPSTREAM	0.0909	-1.15	0.297	0.00012
1973579_C_A	cheR		UPSTREAM	0.152	-0.947	0.245	0.000125
2051270_A_G	yeeJ	I2111M	NON_SYNONYMOUS_CODING	0.737	0.775	0.201	0.000128
2092484_C_T	hisC	N29	SYNONYMOUS_CODING	0.152	-0.879	0.229	0.000133
1974320_G_A	cheR		UPSTREAM	0.162	-1.19	0.311	0.000134
2143679_G_A	yegE	L138	SYNONYMOUS_CODING	0.465	-0.632	0.165	0.000137
4621667_T_C	yjjI		UPSTREAM	0.0606	-1.35	0.353	0.00014
2113608_A_G	wcaN	D240	SYNONYMOUS_CODING	0.0909	-1.1	0.289	0.000156
2100306_A_C	gnd	V321	SYNONYMOUS_CODING	0.0505	-1.4	0.371	0.000176
2051134_G_A	yeeJ	S2066N	NON_SYNONYMOUS_CODING	0.717	0.742	0.199	0.000198
536996_T_C	glxR	G137	SYNONYMOUS_CODING	0.0505	-1.44	0.385	0.000199
2018502_C_T	fliK	G39	SYNONYMOUS_CODING	0.0505	-1.42	0.38	0.000199
2137868_ATTTGT_A	wcaA		UPSTREAM	0.0808	-1.13	0.304	0.000202
2101071_C_T	gnd	T66	SYNONYMOUS_CODING	0.0808	-1.13	0.304	0.000202
2137896_C_*				0.0808	-1.13	0.304	0.000202
2101038_A_C	gnd	G77	SYNONYMOUS_CODING	0.0808	-1.13	0.304	0.000202
2137885_T_C	wcaA		UPSTREAM	0.0808	-1.13	0.304	0.000202
2137900_C_CA	wcaA		UPSTREAM	0.0808	-1.13	0.304	0.000202
2137891_TTG_T	wcaA		UPSTREAM	0.0808	-1.13	0.304	0.000202
2137895_AC_A	wcaA		UPSTREAM	0.0808	-1.13	0.304	0.000202
2137897_T_A	wcaA		UPSTREAM	0.0808	-1.13	0.304	0.000202
1634702_C_T	tfaQ	E62K	NON_SYNONYMOUS_CODING	0.0505	-1.42	0.381	0.000207
2101221_G_A	gnd	R16	SYNONYMOUS_CODING	0.141	-0.889	0.239	0.00021
4633175_CCGTAATTTCAATA_*				0.293	-0.749	0.202	0.000214
2037552_C_A	yedV	D201Y	NON_SYNONYMOUS_CODING	0.0606	-1.3	0.349	0.000215
2100360_G_C	gnd	L303	SYNONYMOUS_CODING	0.202	-0.754	0.203	0.000217
2100792_G_A	gnd	I159	SYNONYMOUS_CODING	0.0808	-1.18	0.319	0.000218
1289196_C_A	rttR		UPSTREAM	0.0606	-1.33	0.357	0.000218
4621263_C_A	deoD	A127	SYNONYMOUS_CODING	0.0707	-1.22	0.33	0.000232
4621197_T_G	deoD	V105	SYNONYMOUS_CODING	0.0707	-1.22	0.33	0.000232
4621188_C_T	deoD	R102	SYNONYMOUS_CODING	0.0707	-1.22	0.33	0.000232
4621200_C_T	deoD	I106	SYNONYMOUS_CODING	0.0707	-1.22	0.33	0.000232
786628_A_T	aroG	E332D	NON_SYNONYMOUS_CODING	0.162	-2.02	0.549	0.000248
3677999_G_A	yhjG	L118	SYNONYMOUS_CODING	0.162	-2.02	0.549	0.000248
3829973_G_A	xanP	L343	SYNONYMOUS_CODING	0.162	-2.02	0.549	0.000248
4623860_G_A	lplA	C86	SYNONYMOUS_CODING	0.182	-0.912	0.248	0.000251
3479384_G_A	kefB	F408	SYNONYMOUS_CODING	0.263	2.11	0.574	0.000253
1112609_T_C	opgH	L583	SYNONYMOUS_CODING	0.263	2.11	0.574	0.000253
1227619_C_G	ymgD		UPSTREAM	0.263	2.11	0.574	0.000253
3560232_A_G	rtcA		UPSTREAM	0.263	2.11	0.574	0.000253
2113644_A_G	wcaN	T228	SYNONYMOUS_CODING	0.0707	-1.18	0.321	0.000254
1634400_C_T	tfaQ	S162	SYNONYMOUS_CODING	0.172	-0.833	0.227	0.000258
423459_C_T	malZ	R314	SYNONYMOUS_CODING	0.0505	-2.11	0.576	0.000259
3648820_C_T	arsR	A98V	NON_SYNONYMOUS_CODING	0.0505	-2.11	0.576	0.000259
821761_A_G	ybhN	A246	SYNONYMOUS_CODING	0.0505	-2.11	0.576	0.000259
423474_T_C	malZ	I319	SYNONYMOUS_CODING	0.0505	-2.11	0.576	0.000259
4543408_T_G	fimA	G98	SYNONYMOUS_CODING	0.131	-0.911	0.249	0.00026
4543405_A_G	fimA	L97	SYNONYMOUS_CODING	0.131	-0.911	0.249	0.00026
4543512_C_A	fimA	A133E	NON_SYNONYMOUS_CODING	0.131	-0.911	0.249	0.00026
4543180_GGCC_G	nanM		UPSTREAM	0.131	-0.911	0.249	0.00026
4543419_A_ACAG	fimA	D102DS	CODON_CHANGE_PLUS_CODON_INSERTION	0.131	-0.911	0.249	0.00026
4204543_G_A	zraR	E408	SYNONYMOUS_CODING	0.131	-0.931	0.255	0.00027
2122172_A_G	cpsG	L270	SYNONYMOUS_CODING	0.848	0.86	0.235	0.00027
27319_T_A	rihC	T9	SYNONYMOUS_CODING	0.172	-1.31	0.36	0.000279
2082272_G_A	dacD	R92	SYNONYMOUS_CODING	0.303	-0.71	0.195	0.000284
3758290_G_A	selB	R524	SYNONYMOUS_CODING	0.0707	-1.24	0.34	0.000285
4538717_C_T	nanM	A17T	NON_SYNONYMOUS_CODING	0.0606	-1.28	0.354	0.000288
2150035_G_A	yegI	Y317	SYNONYMOUS_CODING	0.535	0.715	0.197	0.000298
2082401_G_A	dacD	I49	SYNONYMOUS_CODING	0.354	-0.662	0.183	0.0003
4543162_C_G	fimA	L16	SYNONYMOUS_CODING	0.141	-0.881	0.243	0.000301
2017675_C_T	fliI	R374	SYNONYMOUS_CODING	0.0505	-1.38	0.381	0.000301

## Sheet: nalidixic acid
Position_Reference_Alternative	Gene	Amino_acid_change	Effect	Freq.	Beta	SE	P_value
2339173_G_A	gyrA	S83L	NON_SYNONYMOUS_CODING	0.152	-1.57	0.243	1.32e-09
2081625_T_G	dacD	D308A	NON_SYNONYMOUS_CODING	0.596	-0.901	0.197	7.38e-06
3832687_C_A	yicI	A617	SYNONYMOUS_CODING	0.172	-1.57	0.347	8.43e-06
1914091_A_G	prc	S242	SYNONYMOUS_CODING	0.0505	-1.94	0.428	8.55e-06
147024_T_C	yadD	H19	SYNONYMOUS_CODING	0.121	-1.33	0.304	1.73e-05
2150176_A_G	yegI	S270	SYNONYMOUS_CODING	0.434	-1	0.229	1.77e-05
2339162_C_T	gyrA	D87N	NON_SYNONYMOUS_CODING	0.0808	-1.49	0.342	1.82e-05
3165735_C_A	parC	S80I	NON_SYNONYMOUS_CODING	0.0808	-1.49	0.342	1.82e-05
2036506_G_A	hchA	P224	SYNONYMOUS_CODING	0.111	-1.3	0.299	1.89e-05
251209_G_A	dinB	E104	SYNONYMOUS_CODING	0.313	-1.51	0.352	2.47e-05
3788752_T_C	yibQ	L218	SYNONYMOUS_CODING	0.808	1.5	0.351	2.48e-05
3788709_G_A	yibQ	S203	SYNONYMOUS_CODING	0.808	1.5	0.351	2.48e-05
746429_T_A	nei	A165	SYNONYMOUS_CODING	0.253	-1.69	0.399	3.1e-05
746432_G_A	nei	G166	SYNONYMOUS_CODING	0.253	-1.69	0.399	3.1e-05
1900875_G_A	yoaE	R237	SYNONYMOUS_CODING	0.384	-1.31	0.309	3.1e-05
2034125_T_C	yedI		UPSTREAM	0.131	-1.17	0.28	3.45e-05
2401246_A_G	nuoF	L104	SYNONYMOUS_CODING	0.525	1.08	0.26	3.8e-05
4173441_T_G	birA	G120	SYNONYMOUS_CODING	0.515	1.04	0.252	4.2e-05
1256136_C_T	ycgV		UPSTREAM	0.141	-1.61	0.388	4.24e-05
2061433_A_G	nac	F167	SYNONYMOUS_CODING	0.697	0.877	0.212	4.34e-05
1079400_T_C	putP	F32	SYNONYMOUS_CODING	0.293	-1.46	0.356	5.26e-05
2217661_A_T	yehT		UPSTREAM	0.667	1.12	0.274	5.42e-05
2064131_T_C	cobT	I113V	NON_SYNONYMOUS_CODING	0.414	0.806	0.199	6.05e-05
2064429_G_A	cobT	A13	SYNONYMOUS_CODING	0.505	0.823	0.205	7.03e-05
3747284_T_C	lyxK	G67	SYNONYMOUS_CODING	0.667	-1.48	0.371	7.74e-05
2116135_C_A	wcaL	V331	SYNONYMOUS_CODING	0.152	-1.1	0.275	7.89e-05
917585_C_T	ybjD	N371	SYNONYMOUS_CODING	0.162	-1.36	0.342	8.05e-05
576347_T_G	insH1		UPSTREAM	0.152	-1.1	0.277	8.44e-05
3832885_G_A	yicI	Y551	SYNONYMOUS_CODING	0.141	-1.54	0.389	8.91e-05
3312610_C_T	truB	P56	SYNONYMOUS_CODING	0.636	-1.91	0.488	0.000103
3495669_C_T	nirB	D553	SYNONYMOUS_CODING	0.141	-1.37	0.35	0.000108
4397930_G_A	mutL	E173	SYNONYMOUS_CODING	0.343	-1.05	0.27	0.00011
3771826_C_T	yibH		UPSTREAM	0.121	-1.84	0.474	0.000112
3771925_T_C	yibH		UPSTREAM	0.121	-1.84	0.474	0.000112
3809040_T_C	waaA	G167	SYNONYMOUS_CODING	0.121	-1.84	0.474	0.000112
3771993_T_A	yibH		UPSTREAM	0.121	-1.84	0.474	0.000112
2150178_T_C	yegI	S270G	NON_SYNONYMOUS_CODING	0.505	-0.937	0.241	0.000115
2877468_T_C	iap	P296	SYNONYMOUS_CODING	0.636	0.917	0.237	0.000118
3281313_T_C	agaR		UPSTREAM	0.717	0.96	0.249	0.000126
2123579_A_G	cpsB	Y314	SYNONYMOUS_CODING	0.606	0.792	0.206	0.000132
2791614_C_T	gabD	S114	SYNONYMOUS_CODING	0.263	-0.955	0.249	0.000137
2189597_C_A	yehB	L438	SYNONYMOUS_CODING	0.162	-1.02	0.265	0.000138
1974323_A_G	cheR		UPSTREAM	0.121	-1.79	0.468	0.000138
2091055_A_G	hisG	S288	SYNONYMOUS_CODING	0.0909	-1.39	0.364	0.000144
146997_C_T	yadD	D10	SYNONYMOUS_CODING	0.232	-1.12	0.293	0.000145
3413226_T_C	acrS	G80	SYNONYMOUS_CODING	0.283	-1.51	0.395	0.000147
4473015_T_A	yjgH	A65	SYNONYMOUS_CODING	0.364	-0.808	0.213	0.000155
2035400_G_C	vsr		UPSTREAM	0.131	-1.08	0.285	0.000161
1870966_G_T	yeaI	T194	SYNONYMOUS_CODING	0.343	-1.28	0.339	0.000171
1870969_A_C	yeaI	G195	SYNONYMOUS_CODING	0.343	-1.28	0.339	0.000171
1870972_C_T	yeaI	I196	SYNONYMOUS_CODING	0.343	-1.28	0.339	0.000171
2093117_C_T	hisC	I240	SYNONYMOUS_CODING	0.0808	-1.35	0.357	0.000172
2187797_G_C	yehA	D206E	NON_SYNONYMOUS_CODING	0.333	-1.22	0.324	0.000173
3829542_C_T	xanP	L200	SYNONYMOUS_CODING	0.131	-1.96	0.521	0.000176
3829604_A_G	xanP	L220	SYNONYMOUS_CODING	0.131	-1.96	0.521	0.000176
3761815_T_C	yibF	G47	SYNONYMOUS_CODING	0.131	-1.96	0.521	0.000176
3829598_T_A	xanP	P218	SYNONYMOUS_CODING	0.131	-1.96	0.521	0.000176
3829601_C_T	xanP	Y219	SYNONYMOUS_CODING	0.131	-1.96	0.521	0.000176
3831243_T_C	yicH	L263	SYNONYMOUS_CODING	0.131	-1.96	0.521	0.000176
2041356_A_G	yedV		UPSTREAM	0.525	-0.852	0.226	0.000178
2030585_A_G	vsr	L112	SYNONYMOUS_CODING	0.455	-0.781	0.208	0.000186
2035485_T_A	vsr		UPSTREAM	0.0808	-1.32	0.353	0.000189
2035494_A_C	vsr		UPSTREAM	0.0808	-1.32	0.353	0.000189
2149557_T_C	yegI	T477A	NON_SYNONYMOUS_CODING	0.283	-0.953	0.254	0.000191
147000_G_A	yadD	A11	SYNONYMOUS_CODING	0.111	-1.2	0.32	0.000193
506089_C_A	ushA	A392	SYNONYMOUS_CODING	0.212	-1.49	0.399	0.000193
3785790_C_T	gpmM	G177	SYNONYMOUS_CODING	0.788	1.19	0.319	0.000198
1474376_T_C	ydbC	H52	SYNONYMOUS_CODING	0.556	-1.76	0.472	0.000207
2064842_C_T	cobS	V127	SYNONYMOUS_CODING	0.485	0.768	0.206	0.000212
146807_G_A	can		UPSTREAM	0.0909	-1.29	0.347	0.000214
2035462_A_C	vsr		UPSTREAM	0.121	-1.09	0.295	0.000218
387941_T_A	tauD	D49E	NON_SYNONYMOUS_CODING	0.131	-1.87	0.506	0.000221
1917196_T_C	yebS	V313	SYNONYMOUS_CODING	0.131	-1.87	0.506	0.000221
2116549_G_T	wcaL	G193	SYNONYMOUS_CODING	0.0505	1.85	0.501	0.000235
2464102_A_G	fadJ		UPSTREAM	0.475	0.747	0.203	0.000242
2748375_A_G	ypjD	L138	SYNONYMOUS_CODING	0.131	-1.89	0.514	0.000248
2149246_A_G	yegI	N580	SYNONYMOUS_CODING	0.374	-0.888	0.242	0.000248
2035888_A_G	hchA	A18	SYNONYMOUS_CODING	0.212	-0.87	0.238	0.000261
3790046_A_G	waaH	I12	SYNONYMOUS_CODING	0.172	-1.37	0.374	0.00027
3759187_G_A	selB	N225	SYNONYMOUS_CODING	0.253	-1.61	0.443	0.000276
3759172_G_A	selB	T230	SYNONYMOUS_CODING	0.253	-1.61	0.443	0.000276
1880056_C_T	yeaM		UPSTREAM	0.0606	-1.45	0.401	0.000303
2081663_T_A	dacD	G295	SYNONYMOUS_CODING	0.596	-0.738	0.205	0.000319
2019069_A_G	fliK	A228	SYNONYMOUS_CODING	0.939	1.46	0.407	0.000333
147003_A_G	yadD	V12	SYNONYMOUS_CODING	0.222	-1.11	0.309	0.000345
2019387_G_A	fliK	Q334	SYNONYMOUS_CODING	0.343	0.752	0.21	0.000347
3811075_T_C	mutM	A26	SYNONYMOUS_CODING	0.364	-1.23	0.346	0.000376
2035463_T_C	vsr		UPSTREAM	0.232	-0.922	0.26	0.000397
1255770_A_T	ycgV	D61E	NON_SYNONYMOUS_CODING	0.0505	-1.57	0.444	0.000399
3831458_T_C	yicH	G334	SYNONYMOUS_CODING	0.152	-1.5	0.425	0.00042
4481615_A_G	valS	T741	SYNONYMOUS_CODING	0.444	-0.791	0.224	0.000423
2869837_A_G	umpG	C146	SYNONYMOUS_CODING	0.0505	-1.56	0.443	0.000426
2869846_G_A	umpG	R143	SYNONYMOUS_CODING	0.0505	-1.56	0.443	0.000426
2869936_G_A	umpG	G113	SYNONYMOUS_CODING	0.0505	-1.56	0.443	0.000426
2869900_A_T	umpG	L125	SYNONYMOUS_CODING	0.0505	-1.56	0.443	0.000426
2869801_A_T	umpG	I158	SYNONYMOUS_CODING	0.0505	-1.56	0.443	0.000426
3413241_T_A	acrS	E75D	NON_SYNONYMOUS_CODING	0.303	-1.22	0.345	0.000426
2869855_T_A	umpG	S140	SYNONYMOUS_CODING	0.0505	-1.56	0.443	0.000426
2869864_T_A	umpG	V137	SYNONYMOUS_CODING	0.0505	-1.56	0.443	0.000426
2869867_C_T	umpG	A136	SYNONYMOUS_CODING	0.0505	-1.56	0.443	0.000426

## Sheet: cefepime
Position_Reference_Alternative	Gene	Amino_acid_change	Effect	Freq.	Beta	SE	P_value
4449940_C_T	ppa		UPSTREAM	0.97	1.84	0.344	2.47e-07
3542617_G_A	feoB	V737	SYNONYMOUS_CODING	0.101	-1.01	0.206	1.86e-06
3542599_T_A	feoB	V731	SYNONYMOUS_CODING	0.101	-1.01	0.206	1.86e-06
3542251_T_C	feoB	S615	SYNONYMOUS_CODING	0.222	-0.812	0.17	2.98e-06
1491710_A_G	ydcA	T12A	NON_SYNONYMOUS_CODING	0.152	-1.5	0.315	3.29e-06
421372_C_T	proY	S129	SYNONYMOUS_CODING	0.141	-1.66	0.353	4.39e-06
3848316_G_A	uhpC	I103	SYNONYMOUS_CODING	0.172	-1.45	0.31	4.62e-06
144819_C_T	yadI	H81	SYNONYMOUS_CODING	0.0606	-1.31	0.282	5.54e-06
2066031_A_G	nac		UPSTREAM	0.141	-0.816	0.178	7.46e-06
3541552_T_C	feoB	R382	SYNONYMOUS_CODING	0.141	-0.887	0.195	8.09e-06
1927484_A_G	ptrB	Y452	SYNONYMOUS_CODING	0.273	-1.12	0.246	8.59e-06
2101077_C_A	gnd	L64	SYNONYMOUS_CODING	0.0707	-1.17	0.258	9.43e-06
2097051_T_C	hisI	I146	SYNONYMOUS_CODING	0.0606	-1.2	0.27	1.24e-05
3541963_C_T	feoB	I519	SYNONYMOUS_CODING	0.394	-0.846	0.192	1.45e-05
3629799_G_T	yhiI	A268	SYNONYMOUS_CODING	0.192	-1.12	0.256	1.71e-05
1927784_A_G	ptrB	G352	SYNONYMOUS_CODING	0.293	-1.46	0.335	1.88e-05
2078795_G_A	yoeD		UPSTREAM	0.0808	-0.986	0.228	2.04e-05
421519_C_T	proY	G178	SYNONYMOUS_CODING	0.0505	-1.2	0.283	2.8e-05
421543_C_T	proY	N186	SYNONYMOUS_CODING	0.0505	-1.2	0.283	2.8e-05
3541871_T_C	feoB	L489	SYNONYMOUS_CODING	0.384	-0.82	0.198	4.42e-05
3541882_T_C	feoB	Y492	SYNONYMOUS_CODING	0.384	-0.82	0.198	4.42e-05
2902829_A_C	ygcE	N312H	NON_SYNONYMOUS_CODING	0.0505	-1.19	0.29	4.91e-05
552464_C_T	purK	S44N	NON_SYNONYMOUS_CODING	0.0505	-1.19	0.29	4.91e-05
2665592_A_C	csiE	E53A	NON_SYNONYMOUS_CODING	0.0505	-1.19	0.29	4.91e-05
2333127_G_A	yfaP		UPSTREAM	0.0505	-1.19	0.29	4.91e-05
4086943_G_A	fdoH		UPSTREAM	0.0505	-1.19	0.29	4.93e-05
2919769_C_T	gudX	Q326	SYNONYMOUS_CODING	0.152	-1.64	0.401	4.99e-05
4636189_C_T	creB	S61	SYNONYMOUS_CODING	0.0808	-1.06	0.261	5.44e-05
2064414_A_C	cobT	A18	SYNONYMOUS_CODING	0.0707	-1.02	0.251	6.02e-05
4636165_C_T	creB	L53	SYNONYMOUS_CODING	0.0505	-1.17	0.291	7e-05
3872426_C_T	dgoD	P191	SYNONYMOUS_CODING	0.384	1.3	0.324	7.34e-05
860855_A_G	ybiW	G584	SYNONYMOUS_CODING	0.737	0.861	0.216	7.7e-05
3555451_A_G	malT	E789	SYNONYMOUS_CODING	0.141	-2.12	0.531	7.71e-05
3731397_G_T	xylF	P89	SYNONYMOUS_CODING	0.141	-2.12	0.531	7.71e-05
3894513_A_C	yieE	L211F	NON_SYNONYMOUS_CODING	0.131	-0.779	0.196	8e-05
4141436_G_T	frwA	G262	SYNONYMOUS_CODING	0.101	-0.824	0.209	9.07e-05
4615181_A_G	yjjW	G121	SYNONYMOUS_CODING	0.949	1.12	0.286	9.74e-05
2123654_G_A	cpsB	I289	SYNONYMOUS_CODING	0.0808	-0.921	0.235	9.94e-05
2113554_G_T	wcaN	G258	SYNONYMOUS_CODING	0.0505	-1.14	0.291	9.98e-05
4148733_A_G	eptC	V511	SYNONYMOUS_CODING	0.525	0.66	0.169	0.000102
4449928_A_C	ppa		UPSTREAM	0.949	1.11	0.285	0.000106
2595841_G_A	tmcA	L7F	NON_SYNONYMOUS_CODING	0.0606	-1.05	0.27	0.000112
1674296_T_A	tqsA	I128	SYNONYMOUS_CODING	0.0505	-1.11	0.286	0.000113
1669230_A_G	ynfL	P121	SYNONYMOUS_CODING	0.717	0.689	0.177	0.000113
3541519_G_C	feoB	G371	SYNONYMOUS_CODING	0.374	-0.742	0.191	0.000118
2066032_C_T	nac		UPSTREAM	0.162	-0.692	0.179	0.00012
2066021_T_A	nac		UPSTREAM	0.162	-0.692	0.179	0.00012
2066019_A_ACAGCCCCAC	nac		UPSTREAM	0.162	-0.692	0.179	0.00012
2066009_A_G	nac		UPSTREAM	0.162	-0.692	0.179	0.00012
2065980_G_C	nac		UPSTREAM	0.162	-0.692	0.179	0.00012
2065985_T_A	nac		UPSTREAM	0.162	-0.692	0.179	0.00012
2065991_C_G	nac		UPSTREAM	0.162	-0.692	0.179	0.00012
4148682_C_T	eptC	A528	SYNONYMOUS_CODING	0.0808	-0.923	0.239	0.000125
4636114_C_T	creB	G36	SYNONYMOUS_CODING	0.0606	-1.03	0.268	0.000128
1752574_G_A	ydhV	N419	SYNONYMOUS_CODING	0.111	-0.776	0.202	0.000136
1752605_C_T	ydhV	R409H	NON_SYNONYMOUS_CODING	0.111	-0.776	0.202	0.000136
3140193_G_A	hybF	S42	SYNONYMOUS_CODING	0.0505	-1.12	0.292	0.000139
3687305_G_A	bcsC	R623	SYNONYMOUS_CODING	0.0505	-1.12	0.292	0.00014
2202438_A_T	yehI	T720	SYNONYMOUS_CODING	0.0707	-1.04	0.271	0.000142
2202434_GTA_G	yehI	RT719	FRAME_SHIFT	0.0707	-1.04	0.271	0.000142
1674104_G_A	tqsA	A64	SYNONYMOUS_CODING	0.182	-1.06	0.278	0.000144
3713544_A_G	tag	K151	SYNONYMOUS_CODING	0.202	-1.03	0.269	0.000147
3713535_A_C	tag	A148	SYNONYMOUS_CODING	0.202	-1.03	0.269	0.000147
2077246_C_A	cbtA		UPSTREAM	0.0505	-1.11	0.29	0.000148
2202450_T_A	yehI	S724	SYNONYMOUS_CODING	0.0505	-1.11	0.291	0.000151
2202430_C_G	yehI	Q718E	NON_SYNONYMOUS_CODING	0.0505	-1.11	0.291	0.000151
2202444_A_G	yehI	V722	SYNONYMOUS_CODING	0.0505	-1.11	0.291	0.000151
2202431_A_ATC	yehI	Q718H?	FRAME_SHIFT	0.0505	-1.11	0.291	0.000151
2202473_A_*				0.0505	-1.11	0.291	0.000151
2202474_G_*				0.0505	-1.11	0.291	0.000151
2202460_C_A	yehI	Q728K	NON_SYNONYMOUS_CODING	0.0505	-1.11	0.291	0.000151
2202463_T_A	yehI	L729M	NON_SYNONYMOUS_CODING	0.0505	-1.11	0.291	0.000151
2202475_G_*				0.0505	-1.11	0.291	0.000151
2202469_A_ACCCAG	yehI	K731TQ?	FRAME_SHIFT	0.0505	-1.11	0.291	0.000151
4105044_C_T	cpxR	P209	SYNONYMOUS_CODING	0.0606	-1.01	0.265	0.000151
2202480_A_G	yehI	P734	SYNONYMOUS_CODING	0.0505	-1.11	0.291	0.000151
2202417_G_T	yehI	V713	SYNONYMOUS_CODING	0.0505	-1.11	0.291	0.000151
2202397_G_A	yehI	G707S	NON_SYNONYMOUS_CODING	0.0505	-1.11	0.291	0.000151
2202414_C_G	yehI	T712	SYNONYMOUS_CODING	0.0505	-1.11	0.291	0.000151
3119233_G_A	pppA		UPSTREAM	0.0505	-1.11	0.291	0.000153
4601929_A_G	yjjB	L57	SYNONYMOUS_CODING	0.859	0.81	0.213	0.000155
2065016_T_C	cobS	V69	SYNONYMOUS_CODING	0.152	-0.673	0.177	0.000159
532963_T_G	ylbG		UPSTREAM	0.141	-1.98	0.523	0.000163
2416666_G_A	yfbU		UPSTREAM	0.141	-1.98	0.523	0.000163
4270759_A_G	yjbR	V34	SYNONYMOUS_CODING	0.141	-1.98	0.523	0.000163
3657632_C_A	insH1		UPSTREAM	0.141	-1.98	0.523	0.000163
2870446_C_T	truD	A287T	NON_SYNONYMOUS_CODING	0.141	-1.98	0.523	0.000163
2713771_G_A	srmB	K292	SYNONYMOUS_CODING	0.141	-1.98	0.523	0.000163
4147368_C_T	frwD	C77	SYNONYMOUS_CODING	0.141	-1.98	0.523	0.000163
4108723_AT_A	cpxA		UPSTREAM	0.192	-0.631	0.167	0.000166
2099113_T_A	ugd	A167	SYNONYMOUS_CODING	0.0606	-1.03	0.275	0.00018
1923809_G_T	yebZ	P261	SYNONYMOUS_CODING	0.0505	-1.1	0.294	0.000185
2132846_G_A	wcaA	I184	SYNONYMOUS_CODING	0.0808	-1.02	0.271	0.000186
1487408_C_T	ydcF	A58	SYNONYMOUS_CODING	0.646	0.637	0.17	0.00019
4302920_A_T	mdtO	P53	SYNONYMOUS_CODING	0.0505	-1.1	0.294	0.000193
1491686_C_T	ydcA	L4	SYNONYMOUS_CODING	0.121	-1.02	0.273	0.000205
4172640_G_A	murB	R195H	NON_SYNONYMOUS_CODING	0.0606	-1.01	0.272	0.000206
2920222_C_T	gudX	Q175	SYNONYMOUS_CODING	0.101	-1.33	0.357	0.00021
2920057_C_T	gudX	R230	SYNONYMOUS_CODING	0.101	-1.33	0.357	0.00021
2713642_C_T	srmB	T249	SYNONYMOUS_CODING	0.101	-1.33	0.357	0.00021

## Sheet: cefotaxime
Position_Reference_Alternative	Gene	Amino_acid_change	Effect	Freq.	Beta	SE	P_value
2800519_T_G	ygaU		UPSTREAM	0.283	-2.2	0.28	1.23e-12
4250195_C_T	malM	S214	SYNONYMOUS_CODING	0.172	-1.78	0.289	5.54e-09
4250426_G_A	malM	S291	SYNONYMOUS_CODING	0.172	-1.78	0.289	5.54e-09
2859878_T_G	pphB	F40C	NON_SYNONYMOUS_CODING	0.192	-1.13	0.201	7.57e-08
2078795_G_A	yoeD		UPSTREAM	0.0808	-0.968	0.185	4.16e-07
3209169_G_A	ttdT	A382	SYNONYMOUS_CODING	0.0505	-1.19	0.232	7.23e-07
746762_C_T	abrB	A336	SYNONYMOUS_CODING	0.141	-1.46	0.293	1.37e-06
1163523_A_G	fhuE		UPSTREAM	0.303	-1.19	0.241	1.65e-06
2793655_T_A	gabT	A307	SYNONYMOUS_CODING	0.0505	-1.3	0.265	1.88e-06
3903996_A_G	bglF	I534	SYNONYMOUS_CODING	0.0606	-1.17	0.242	2.25e-06
4147368_C_T	frwD	C77	SYNONYMOUS_CODING	0.141	-2.05	0.423	2.4e-06
2416666_G_A	yfbU		UPSTREAM	0.141	-2.05	0.423	2.4e-06
2870446_C_T	truD	A287T	NON_SYNONYMOUS_CODING	0.141	-2.05	0.423	2.4e-06
532963_T_G	ylbG		UPSTREAM	0.141	-2.05	0.423	2.4e-06
2713771_G_A	srmB	K292	SYNONYMOUS_CODING	0.141	-2.05	0.423	2.4e-06
4270759_A_G	yjbR	V34	SYNONYMOUS_CODING	0.141	-2.05	0.423	2.4e-06
3657632_C_A	insH1		UPSTREAM	0.141	-2.05	0.423	2.4e-06
3535937_T_C	ompR	P216	SYNONYMOUS_CODING	0.273	-2.02	0.417	2.47e-06
1942997_C_T	znuC	H112	SYNONYMOUS_CODING	0.273	-2.02	0.417	2.47e-06
48875_A_G	kefC	A369	SYNONYMOUS_CODING	0.273	-2.02	0.417	2.47e-06
1736634_A_G	ydhP	T219	SYNONYMOUS_CODING	0.273	-2.02	0.417	2.47e-06
2350496_G_A	glpQ	I172	SYNONYMOUS_CODING	0.273	-2.02	0.417	2.47e-06
3305431_C_T	mtr	A129	SYNONYMOUS_CODING	0.273	-2.02	0.417	2.47e-06
3565445_C_T	glgP	P379	SYNONYMOUS_CODING	0.0505	-1.14	0.237	2.54e-06
3536012_A_G	ompR	G191	SYNONYMOUS_CODING	0.192	-1.13	0.235	2.56e-06
3516851_C_G	damX	A152	SYNONYMOUS_CODING	0.152	-1.22	0.256	3.23e-06
4093946_G_A	rhaD	T109	SYNONYMOUS_CODING	0.162	-1.82	0.381	3.28e-06
4449940_C_T	ppa		UPSTREAM	0.97	1.41	0.297	3.5e-06
4250217_T_C	malM	L222	SYNONYMOUS_CODING	0.273	-1.93	0.412	4.56e-06
2797948_T_C	ygaP	S143	SYNONYMOUS_CODING	0.273	-1.93	0.412	4.56e-06
4250423_A_G	malM	G290	SYNONYMOUS_CODING	0.273	-1.93	0.412	4.56e-06
3274086_C_T	garP	P274	SYNONYMOUS_CODING	0.273	-1.93	0.412	4.56e-06
4147419_A_G	frwD	V94	SYNONYMOUS_CODING	0.273	-1.93	0.412	4.56e-06
2918318_G_A	gudD	A356	SYNONYMOUS_CODING	0.273	-1.93	0.412	4.56e-06
4203976_T_C	zraR	T219	SYNONYMOUS_CODING	0.273	-1.93	0.412	4.56e-06
2416231_G_T	yfbU		UPSTREAM	0.273	-1.93	0.412	4.56e-06
3419226_T_A	yhdX		UPSTREAM	0.273	-1.93	0.412	4.56e-06
2798065_C_A	ygaU		UPSTREAM	0.273	-1.93	0.412	4.56e-06
2797984_C_T	ygaP	I155	SYNONYMOUS_CODING	0.273	-1.93	0.412	4.56e-06
2416528_T_G	yfbU		UPSTREAM	0.162	-1.77	0.378	4.64e-06
2544998_C_T	murR	A204	SYNONYMOUS_CODING	0.162	-1.77	0.378	4.64e-06
2545001_T_C	murR	E203	SYNONYMOUS_CODING	0.162	-1.77	0.378	4.64e-06
2545072_A_G	murR	L180	SYNONYMOUS_CODING	0.162	-1.77	0.378	4.64e-06
1703156_A_G	add	A308	SYNONYMOUS_CODING	0.162	-1.77	0.378	4.64e-06
2918255_G_A	gudD	R377	SYNONYMOUS_CODING	0.162	-1.77	0.378	4.64e-06
1963722_T_A	flhA	G443	SYNONYMOUS_CODING	0.162	-1.77	0.378	4.64e-06
2934058_T_C	fucO		UPSTREAM	0.162	-1.77	0.378	4.64e-06
2933974_T_G	fucO		UPSTREAM	0.162	-1.77	0.378	4.64e-06
2934132_A_T	fucO		UPSTREAM	0.162	-1.77	0.378	4.64e-06
2545004_T_G	murR	A202	SYNONYMOUS_CODING	0.162	-1.77	0.378	4.64e-06
533511_G_A	allR	E167	SYNONYMOUS_CODING	0.152	-1.61	0.344	4.78e-06
4147955_T_A	yijO	I121	SYNONYMOUS_CODING	0.152	-1.61	0.344	4.78e-06
2117261_G_A	wcaK	L382	SYNONYMOUS_CODING	0.0606	-1	0.215	4.96e-06
3826934_G_A	recG	L575	SYNONYMOUS_CODING	0.0505	-1.09	0.238	6.75e-06
4046753_G_A	yihG		UPSTREAM	0.0505	-1.1	0.24	7e-06
3360451_A_C	gltD	S418	SYNONYMOUS_CODING	0.0505	-1.1	0.24	7.03e-06
1560522_T_C	maeA		UPSTREAM	0.0606	-0.988	0.219	9.22e-06
1560528_C_G	maeA		UPSTREAM	0.0606	-0.988	0.219	9.22e-06
1560531_C_A	maeA		UPSTREAM	0.0606	-0.988	0.219	9.22e-06
1560524_T_G	maeA		UPSTREAM	0.0606	-0.988	0.219	9.22e-06
1560552_T_A	maeA		UPSTREAM	0.0606	-0.988	0.219	9.22e-06
1560579_C_T	maeA		UPSTREAM	0.0606	-0.988	0.219	9.22e-06
1560618_A_G	maeA		UPSTREAM	0.0606	-0.988	0.219	9.22e-06
1560597_T_C	maeA		UPSTREAM	0.0606	-0.988	0.219	9.22e-06
1560492_C_T	maeA		UPSTREAM	0.0606	-0.988	0.219	9.22e-06
1560594_G_T	maeA		UPSTREAM	0.0606	-0.988	0.219	9.22e-06
1560513_A_T	maeA		UPSTREAM	0.0606	-0.988	0.219	9.22e-06
1560525_T_A	maeA		UPSTREAM	0.0606	-0.988	0.219	9.22e-06
1560504_G_T	maeA		UPSTREAM	0.0606	-0.988	0.219	9.22e-06
394976_A_C	yaiV	R157	SYNONYMOUS_CODING	0.141	-2.17	0.48	9.35e-06
215848_G_A	nlpE	V194M	NON_SYNONYMOUS_CODING	0.141	-2.17	0.48	9.35e-06
2952872_G_A	recB	D1044	SYNONYMOUS_CODING	0.141	-2.17	0.48	9.35e-06
4096957_G_A	rhaB	F164	SYNONYMOUS_CODING	0.354	-0.634	0.142	1.15e-05
4096960_G_A	rhaB	Y163	SYNONYMOUS_CODING	0.121	-0.722	0.162	1.23e-05
4096945_C_A	rhaB	L168	SYNONYMOUS_CODING	0.121	-0.722	0.162	1.23e-05
4097026_A_C	rhaB	R141	SYNONYMOUS_CODING	0.121	-0.722	0.162	1.23e-05
4096972_C_T	rhaB	L159	SYNONYMOUS_CODING	0.121	-0.722	0.162	1.23e-05
2918189_A_G	gudD	G399	SYNONYMOUS_CODING	0.141	-2.12	0.477	1.31e-05
2795065_T_A	gabP	G271	SYNONYMOUS_CODING	0.141	-2.12	0.477	1.31e-05
2918194_G_A	gudD	L398	SYNONYMOUS_CODING	0.141	-2.12	0.477	1.31e-05
2791941_C_T	gabD	N223	SYNONYMOUS_CODING	0.141	-2.12	0.477	1.31e-05
4265294_A_G	dnaB	A327	SYNONYMOUS_CODING	0.141	-2.12	0.477	1.31e-05
1557244_C_T	yddM		UPSTREAM	0.141	-2.12	0.477	1.31e-05
2918206_C_G	gudD	E394Q	NON_SYNONYMOUS_CODING	0.141	-2.12	0.477	1.31e-05
2907708_C_T	eno	A78	SYNONYMOUS_CODING	0.141	-2.12	0.477	1.31e-05
2918198_C_T	gudD	P396	SYNONYMOUS_CODING	0.141	-2.12	0.477	1.31e-05
2204091_T_C	yehK	Y40	SYNONYMOUS_CODING	0.141	-2.12	0.477	1.31e-05
2918195_C_T	gudD	G397	SYNONYMOUS_CODING	0.141	-2.12	0.477	1.31e-05
4264712_T_C	dnaB	R133	SYNONYMOUS_CODING	0.141	-2.12	0.477	1.31e-05
247059_T_C	yafL	H116	SYNONYMOUS_CODING	0.141	-2.12	0.477	1.31e-05
1524519_T_G	ansP	K488Q	NON_SYNONYMOUS_CODING	0.141	-2.12	0.477	1.31e-05
1674104_G_A	tqsA	A64	SYNONYMOUS_CODING	0.182	-1.02	0.229	1.32e-05
351301_C_T	prpD	S29	SYNONYMOUS_CODING	0.0505	-1.05	0.236	1.38e-05
351692_C_T	prpD	L160	SYNONYMOUS_CODING	0.0505	-1.05	0.236	1.38e-05
351700_C_T	prpD	N162	SYNONYMOUS_CODING	0.0505	-1.05	0.236	1.38e-05
351697_A_G	prpD	E161	SYNONYMOUS_CODING	0.0505	-1.05	0.236	1.38e-05
3796353_C_T	waaC	S125	SYNONYMOUS_CODING	0.0505	-1.04	0.236	1.41e-05
3716179_G_A	bisC	N72	SYNONYMOUS_CODING	0.202	-0.894	0.202	1.42e-05
3370062_T_C	nanK	N97D	NON_SYNONYMOUS_CODING	0.343	-0.596	0.135	1.53e-05
2297032_T_C	ccmH		UPSTREAM	0.232	-0.76	0.173	1.6e-05

## Sheet: ceftazidime
Position_Reference_Alternative	Gene	Amino_acid_change	Effect	Freq.	Beta	SE	P_value
2146214_T_A	yegE	A983	SYNONYMOUS_CODING	0.616	-0.356	0.0675	3.55e-07
4488900_C_T	yjgR	G388	SYNONYMOUS_CODING	0.455	0.333	0.0675	1.59e-06
4488789_A_T	yjgR	F425L	NON_SYNONYMOUS_CODING	0.384	0.325	0.0678	2.84e-06
4488791_A_C	yjgR	F425V	NON_SYNONYMOUS_CODING	0.394	0.303	0.0671	9.37e-06
4488088_T_C	lptG	Y257	SYNONYMOUS_CODING	0.434	0.293	0.0664	1.46e-05
1999957_T_C	fliY	T143	SYNONYMOUS_CODING	0.838	0.383	0.0878	1.74e-05
2132250_A_C	wcaB	G102	SYNONYMOUS_CODING	0.0606	-0.539	0.129	3.78e-05
4557247_T_C	iraD	V85	SYNONYMOUS_CODING	0.374	-0.28	0.0672	3.91e-05
2029316_T_A	yedI	T17	SYNONYMOUS_CODING	0.0808	-0.517	0.126	4.68e-05
2030417_A_C	yedA	K293N	NON_SYNONYMOUS_CODING	0.0808	-0.517	0.126	4.68e-05
3086538_A_C	tktA		UPSTREAM	0.636	0.348	0.085	5.12e-05
4488843_T_C	yjgR	K407	SYNONYMOUS_CODING	0.768	0.385	0.0946	5.59e-05
2147555_C_A	udk		UPSTREAM	0.424	-0.35	0.0861	5.61e-05
2027358_C_T	dsrB		UPSTREAM	0.0707	-0.534	0.132	6.55e-05
3812146_C_G	waaQ		UPSTREAM	0.97	0.722	0.184	9.58e-05
2033815_C_T	yedI		UPSTREAM	0.0808	-0.447	0.114	0.0001
671318_T_G	holA	Q96H	NON_SYNONYMOUS_CODING	0.0505	-0.578	0.147	0.000101
671297_A_C	holA	L103	SYNONYMOUS_CODING	0.0505	-0.578	0.147	0.000101
671315_A_G	holA	L97	SYNONYMOUS_CODING	0.0505	-0.578	0.147	0.000101
671339_C_T	holA	P89	SYNONYMOUS_CODING	0.0505	-0.578	0.147	0.000101
671299_G_A	holA	L103F	NON_SYNONYMOUS_CODING	0.0505	-0.578	0.147	0.000101
671309_T_C	holA	T99	SYNONYMOUS_CODING	0.0505	-0.578	0.147	0.000101
4594701_T_G	yjiY		UPSTREAM	0.798	0.356	0.0914	0.000111
1999921_A_G	fliY	G155	SYNONYMOUS_CODING	0.0707	-0.491	0.126	0.000111
3700138_C_T	bcsA		UPSTREAM	0.444	0.275	0.071	0.000117
3086087_A_C	tktA		UPSTREAM	0.798	0.351	0.0917	0.000139
2664602_G_T	yfhR	T71	SYNONYMOUS_CODING	0.152	-0.748	0.195	0.00014
157517_A_G	folK	N72	SYNONYMOUS_CODING	0.576	-0.513	0.135	0.000159
157493_C_T	folK	Q80	SYNONYMOUS_CODING	0.576	-0.513	0.135	0.000159
2859084_G_T	mutS	A664	SYNONYMOUS_CODING	0.677	0.427	0.113	0.000169
2147552_A_G	udk		UPSTREAM	0.414	-0.316	0.0839	0.000175
2701403_G_A	pdxJ	V109	SYNONYMOUS_CODING	0.152	0.354	0.0938	0.000176
2132451_G_A	wcaB	V35	SYNONYMOUS_CODING	0.0808	-0.439	0.118	0.000205
4557266_T_A	iraD	C92S	NON_SYNONYMOUS_CODING	0.253	-0.272	0.0731	0.000205
156806_G_A	yadN	D26	SYNONYMOUS_CODING	0.444	-0.473	0.127	0.000207
157263_T_C	folK	N157S	NON_SYNONYMOUS_CODING	0.444	-0.473	0.127	0.000207
4589855_G_A	yjiY	H475	SYNONYMOUS_CODING	0.263	0.322	0.0867	0.000215
3033921_A_G	lysS	I418	SYNONYMOUS_CODING	0.586	0.295	0.0796	0.000218
2844402_G_A	hycF	C117	SYNONYMOUS_CODING	0.576	0.416	0.112	0.000219
1835494_A_G	ydjZ	E229	SYNONYMOUS_CODING	0.808	0.5	0.135	0.00022
1836816_A_G	ynjB	S248	SYNONYMOUS_CODING	0.808	0.5	0.135	0.00022
1836486_T_A	ynjB	S138	SYNONYMOUS_CODING	0.808	0.5	0.135	0.00022
4496063_A_G	ahr	D49	SYNONYMOUS_CODING	0.374	-0.245	0.0663	0.000228
132661_C_T	yacH		UPSTREAM	0.0909	-0.451	0.123	0.000249
1833910_A_G	ydjX	L170	SYNONYMOUS_CODING	0.717	0.419	0.114	0.000254
3731397_G_T	xylF	P89	SYNONYMOUS_CODING	0.141	-0.97	0.264	0.000255
3555451_A_G	malT	E789	SYNONYMOUS_CODING	0.141	-0.97	0.264	0.000255
1165652_A_G	ycfP	L170	SYNONYMOUS_CODING	0.253	0.306	0.0834	0.00026
2281405_T_C	yejH	F258	SYNONYMOUS_CODING	0.798	0.511	0.14	0.000266
2281514_A_G	yejH	N295D	NON_SYNONYMOUS_CODING	0.798	0.511	0.14	0.000266
2037040_A_C	yedV	H371Q	NON_SYNONYMOUS_CODING	0.162	-0.317	0.0868	0.00027
156710_G_A	yadN	T58	SYNONYMOUS_CODING	0.586	-0.399	0.109	0.000271
2701526_G_A	pdxJ	R68	SYNONYMOUS_CODING	0.101	0.419	0.115	0.000277
4594111_T_C	yjiY		UPSTREAM	0.253	0.33	0.0906	0.00028
2302487_T_C	napA	K89	SYNONYMOUS_CODING	0.535	-0.408	0.112	0.000286
2701508_C_T	pdxJ	A74	SYNONYMOUS_CODING	0.121	0.366	0.101	0.000295
4488993_G_C	yjgR	G357	SYNONYMOUS_CODING	0.626	0.25	0.069	0.000301
4489005_A_G	yjgR	I353	SYNONYMOUS_CODING	0.626	0.25	0.069	0.000301
4489008_C_T	yjgR	A352	SYNONYMOUS_CODING	0.626	0.25	0.069	0.000301
4594337_T_C	yjiY		UPSTREAM	0.465	0.277	0.0764	0.000305
4488960_C_T	yjgR	A368	SYNONYMOUS_CODING	0.313	0.26	0.0718	0.000305
1830989_C_T	astC	V332I	NON_SYNONYMOUS_CODING	0.111	-0.413	0.114	0.000307
4556442_G_A	yjiC		UPSTREAM	0.293	0.257	0.0712	0.000312
2000017_C_A	fliY	P123	SYNONYMOUS_CODING	0.424	-0.26	0.0722	0.000328
2870548_A_G	truD	L253	SYNONYMOUS_CODING	0.848	0.345	0.096	0.000333
437944_G_A	yajO	G64	SYNONYMOUS_CODING	0.111	0.379	0.105	0.000333
3423853_C_CA	rrfF		UPSTREAM	0.182	0.313	0.0871	0.000336
927857_A_C	cydC	S447A	NON_SYNONYMOUS_CODING	0.727	0.3	0.0837	0.000346
4553641_C_T	uxuB	Y247	SYNONYMOUS_CODING	0.121	0.365	0.102	0.000348
4554872_A_G	uxuR	L99	SYNONYMOUS_CODING	0.121	0.365	0.102	0.000348
4554672_C_T	uxuR	L33	SYNONYMOUS_CODING	0.121	0.365	0.102	0.000348
4554889_TG_T	gntP		UPSTREAM	0.121	0.365	0.102	0.000348
4555437_T_G	gntP		UPSTREAM	0.121	0.365	0.102	0.000348
4554887_A_C	uxuR	L104F	NON_SYNONYMOUS_CODING	0.121	0.365	0.102	0.000348
4554881_G_A	uxuR	R102	SYNONYMOUS_CODING	0.121	0.365	0.102	0.000348
4554884_G_GC	uxuR	L104L?	FRAME_SHIFT	0.121	0.365	0.102	0.000348
1812835_T_A	ydjO	I100F	NON_SYNONYMOUS_CODING	0.354	-0.369	0.103	0.000354
1812836_T_C	ydjO	E99	SYNONYMOUS_CODING	0.354	-0.369	0.103	0.000354
1812842_A_G	ydjO	G97	SYNONYMOUS_CODING	0.354	-0.369	0.103	0.000354
4593306_A_G	tsr	T550	SYNONYMOUS_CODING	0.535	0.268	0.075	0.000366
2675363_G_A	yphC	Y133	SYNONYMOUS_CODING	0.616	0.361	0.101	0.000368
4488783_G_T	yjgR	A427	SYNONYMOUS_CODING	0.283	0.257	0.0723	0.000388
4488780_A_G	yjgR	S428	SYNONYMOUS_CODING	0.283	0.257	0.0723	0.000388
2150932_G_C	yegI	G18	SYNONYMOUS_CODING	0.101	-0.609	0.171	0.000388
1069166_A_T	rutG	F225Y	NON_SYNONYMOUS_CODING	0.0505	-0.531	0.15	0.000389
407451_G_A	aroM	L8	SYNONYMOUS_CODING	0.0505	-0.531	0.15	0.000389
380777_A_G	yaiO	T22	SYNONYMOUS_CODING	0.0505	-0.531	0.15	0.000389
407448_C_T	aroM	I7	SYNONYMOUS_CODING	0.0505	-0.531	0.15	0.000389
1812776_G_T	ydjO	R119	SYNONYMOUS_CODING	0.485	-0.366	0.103	0.000392
1812812_T_C	ydjO	K107	SYNONYMOUS_CODING	0.485	-0.366	0.103	0.000392
1812793_C_A	ydjO	V114F	NON_SYNONYMOUS_CODING	0.485	-0.366	0.103	0.000392
1812814_T_C	ydjO	K107E	NON_SYNONYMOUS_CODING	0.485	-0.366	0.103	0.000392
1812805_T_C	ydjO	I110V	NON_SYNONYMOUS_CODING	0.485	-0.366	0.103	0.000392
1812818_T_A	ydjO	I105	SYNONYMOUS_CODING	0.485	-0.366	0.103	0.000392
1812800_T_C	ydjO	G111	SYNONYMOUS_CODING	0.485	-0.366	0.103	0.000392
1812811_C_T	ydjO	D108N	NON_SYNONYMOUS_CODING	0.485	-0.366	0.103	0.000392
3085741_A_G	speA	I57	SYNONYMOUS_CODING	0.606	0.307	0.0867	0.000407
2859603_C_G	mutS	L837	SYNONYMOUS_CODING	0.737	0.391	0.111	0.000414
2859606_C_T	mutS	T838	SYNONYMOUS_CODING	0.737	0.391	0.111	0.000414
2140505_A_G	asmA	L370	SYNONYMOUS_CODING	0.0707	-0.44	0.125	0.000421

## Sheet: cefuroxime sod.
Position_Reference_Alternative	Gene	Amino_acid_change	Effect	Freq.	Beta	SE	P_value
3887919_C_T	mnmE	G364	SYNONYMOUS_CODING	0.0707	-1.05	0.176	1.22e-08
4449928_A_C	ppa		UPSTREAM	0.949	1.16	0.203	4.43e-08
1365209_G_A	puuB	Q326	SYNONYMOUS_CODING	0.0505	-1.3	0.231	7.21e-08
1365266_G_A	puuB	S345	SYNONYMOUS_CODING	0.0505	-1.3	0.231	7.21e-08
2399263_G_A	nuoG	G301	SYNONYMOUS_CODING	0.141	-0.771	0.141	1.38e-07
4250195_C_T	malM	S214	SYNONYMOUS_CODING	0.172	-1.46	0.275	3.11e-07
4250426_G_A	malM	S291	SYNONYMOUS_CODING	0.172	-1.46	0.275	3.11e-07
3311971_C_T	truB	P269	SYNONYMOUS_CODING	0.505	1.41	0.278	8.3e-07
3888075_T_C	mnmE	G416	SYNONYMOUS_CODING	0.222	-0.694	0.14	1.34e-06
1670667_C_T	ynfK		UPSTREAM	0.152	-1.1	0.224	1.71e-06
910099_A_C	poxB	R317	SYNONYMOUS_CODING	0.0808	-0.85	0.179	3.4e-06
3073620_G_T	epd	S24	SYNONYMOUS_CODING	0.0606	-0.943	0.2	4.33e-06
3073533_G_A	epd	S53	SYNONYMOUS_CODING	0.0606	-0.943	0.2	4.33e-06
4433740_G_A	qorB	G95	SYNONYMOUS_CODING	0.212	-0.715	0.152	4.48e-06
1030242_A_T	yccX	Q60L	NON_SYNONYMOUS_CODING	0.101	-0.783	0.169	5.72e-06
4105044_C_T	cpxR	P209	SYNONYMOUS_CODING	0.0606	-0.907	0.198	7.5e-06
3872828_T_A	dgoD	P57	SYNONYMOUS_CODING	0.374	1.02	0.223	7.54e-06
96910_T_C	mraY	S303	SYNONYMOUS_CODING	0.232	1.86	0.409	8.26e-06
1333920_A_G	cysB	T22	SYNONYMOUS_CODING	0.232	1.86	0.409	8.26e-06
4250216_T_A	malM	P221	SYNONYMOUS_CODING	0.232	1.86	0.409	8.26e-06
3936751_T_C	rbsB	A158	SYNONYMOUS_CODING	0.232	1.86	0.409	8.26e-06
1097864_A_G	insF1		UPSTREAM	0.232	1.86	0.409	8.26e-06
96304_G_A	mraY	V101	SYNONYMOUS_CODING	0.232	1.86	0.409	8.26e-06
96853_A_G	mraY	L284	SYNONYMOUS_CODING	0.232	1.86	0.409	8.26e-06
4164892_G_T	btuB	L418	SYNONYMOUS_CODING	0.232	1.86	0.409	8.26e-06
2227494_C_T	pbpG		UPSTREAM	0.232	1.86	0.409	8.26e-06
96700_G_A	mraY	L233	SYNONYMOUS_CODING	0.232	1.86	0.409	8.26e-06
4164934_G_T	btuB	P432	SYNONYMOUS_CODING	0.232	1.86	0.409	8.26e-06
4164853_C_T	btuB	F405	SYNONYMOUS_CODING	0.232	1.86	0.409	8.26e-06
3908939_A_G	pstA	I167	SYNONYMOUS_CODING	0.141	-0.686	0.152	9.07e-06
172469_C_T	clcA		UPSTREAM	0.0505	-0.987	0.219	1.03e-05
2823566_C_T	recA	P68	SYNONYMOUS_CODING	0.101	1.97	0.453	1.76e-05
620424_C_T	fepG	P255	SYNONYMOUS_CODING	0.101	1.97	0.453	1.76e-05
4182348_C_T	rpoB	R368	SYNONYMOUS_CODING	0.101	1.97	0.453	1.76e-05
620379_A_G	fepG	I270	SYNONYMOUS_CODING	0.101	1.97	0.453	1.76e-05
148358_G_A	panD		UPSTREAM	0.101	1.97	0.453	1.76e-05
3397280_G_A	rng	T172	SYNONYMOUS_CODING	0.101	1.97	0.453	1.76e-05
2673376_G_A	yphA	A11T	NON_SYNONYMOUS_CODING	0.101	1.97	0.453	1.76e-05
2651216_C_T	yfhM	D358N	NON_SYNONYMOUS_CODING	0.101	1.97	0.453	1.76e-05
818159_T_C	moaB	D35	SYNONYMOUS_CODING	0.101	1.97	0.453	1.76e-05
2673325_T_C	hcaR		UPSTREAM	0.101	1.97	0.453	1.76e-05
2673850_G_A	yphB	T280I	NON_SYNONYMOUS_CODING	0.101	1.97	0.453	1.76e-05
4318597_C_T	phnK	T56	SYNONYMOUS_CODING	0.101	1.97	0.453	1.76e-05
2651199_T_C	yfhM	L363	SYNONYMOUS_CODING	0.101	1.97	0.453	1.76e-05
4398841_C_T	mutL	A477V	NON_SYNONYMOUS_CODING	0.101	1.97	0.453	1.76e-05
1747331_T_C	ydhS	C67	SYNONYMOUS_CODING	0.101	1.97	0.453	1.76e-05
4398857_G_A	mutL	Q482	SYNONYMOUS_CODING	0.101	1.97	0.453	1.76e-05
2673375_A_C	yphA	G10	SYNONYMOUS_CODING	0.101	1.97	0.453	1.76e-05
2673393_G_A	yphA	L16	SYNONYMOUS_CODING	0.101	1.97	0.453	1.76e-05
1747298_T_C	ydhS	N56	SYNONYMOUS_CODING	0.101	1.97	0.453	1.76e-05
1007061_C_T	rlmL		UPSTREAM	0.101	1.97	0.453	1.76e-05
4397225_C_T	amiB	S387	SYNONYMOUS_CODING	0.101	1.97	0.453	1.76e-05
3839403_A_C	nlpA	V197	SYNONYMOUS_CODING	0.101	1.97	0.453	1.76e-05
621152_A_*				0.101	1.97	0.453	1.76e-05
3313903_G_A	infB	I704	SYNONYMOUS_CODING	0.101	1.97	0.453	1.76e-05
2864003_T_C	ygbL	P137	SYNONYMOUS_CODING	0.101	1.97	0.453	1.76e-05
4323164_G_T	phnK		UPSTREAM	0.101	1.97	0.453	1.76e-05
2676352_C_T	yphD	P158	SYNONYMOUS_CODING	0.101	1.97	0.453	1.76e-05
2676348_C_T	yphD	D160N	NON_SYNONYMOUS_CODING	0.101	1.97	0.453	1.76e-05
3842016_A_G	yicN	I129	SYNONYMOUS_CODING	0.101	1.97	0.453	1.76e-05
3293685_G_A	lpoA	A96T	NON_SYNONYMOUS_CODING	0.101	1.97	0.453	1.76e-05
3396683_G_A	rng	D371	SYNONYMOUS_CODING	0.101	1.97	0.453	1.76e-05
3511646_C_T	yhfZ	V233	SYNONYMOUS_CODING	0.101	1.97	0.453	1.76e-05
3511664_A_G	yhfZ	D227	SYNONYMOUS_CODING	0.101	1.97	0.453	1.76e-05
3725674_C_A	ysaB	M13I	NON_SYNONYMOUS_CODING	0.101	1.97	0.453	1.76e-05
1824940_T_C	chbC		UPSTREAM	0.101	1.97	0.453	1.76e-05
136744_T_C	yacC	A58	SYNONYMOUS_CODING	0.101	1.97	0.453	1.76e-05
136501_G_T	speD		UPSTREAM	0.101	1.97	0.453	1.76e-05
2973593_C_T	lplT	L90	SYNONYMOUS_CODING	0.101	1.97	0.453	1.76e-05
628389_G_C	entB	P232	SYNONYMOUS_CODING	0.101	1.97	0.453	1.76e-05
3839409_G_C	nlpA	P195	SYNONYMOUS_CODING	0.101	1.97	0.453	1.76e-05
2822433_G_A	recX	L69	SYNONYMOUS_CODING	0.101	1.97	0.453	1.76e-05
2540095_C_T	cysA	V240	SYNONYMOUS_CODING	0.101	1.97	0.453	1.76e-05
3725476_A_C	ysaB	R79	SYNONYMOUS_CODING	0.101	1.97	0.453	1.76e-05
621139_G_C	fepG	S17C	NON_SYNONYMOUS_CODING	0.101	1.97	0.453	1.76e-05
621141_AAC_A	fepG	V16	FRAME_SHIFT	0.101	1.97	0.453	1.76e-05
4130068_G_A	metL	L78	SYNONYMOUS_CODING	0.101	1.97	0.453	1.76e-05
621149_GCAA_G	fepG	L13	CODON_DELETION	0.101	1.97	0.453	1.76e-05
2271946_C_T	rtn	H407	SYNONYMOUS_CODING	0.101	1.97	0.453	1.76e-05
4130066_C_T	metL	L78	SYNONYMOUS_CODING	0.101	1.97	0.453	1.76e-05
711025_G_A	fldA	D147	SYNONYMOUS_CODING	0.101	1.97	0.453	1.76e-05
4130074_C_T	metL	R80	SYNONYMOUS_CODING	0.101	1.97	0.453	1.76e-05
3313906_C_T	infB	A703	SYNONYMOUS_CODING	0.101	1.97	0.453	1.76e-05
4130065_G_A	metL	T77	SYNONYMOUS_CODING	0.101	1.97	0.453	1.76e-05
3338300_C_G	mlaD	A54	SYNONYMOUS_CODING	0.101	1.97	0.453	1.76e-05
2540110_T_C	cysA	E235	SYNONYMOUS_CODING	0.101	1.97	0.453	1.76e-05
622959_G_A	entS	L220	SYNONYMOUS_CODING	0.101	1.97	0.453	1.76e-05
2540098_T_C	cysA	E239	SYNONYMOUS_CODING	0.101	1.97	0.453	1.76e-05
4182837_C_G	rpoB	S531	SYNONYMOUS_CODING	0.101	1.97	0.453	1.76e-05
3314191_C_T	infB	A608	SYNONYMOUS_CODING	0.101	1.97	0.453	1.76e-05
2540113_G_C	cysA	L234	SYNONYMOUS_CODING	0.101	1.97	0.453	1.76e-05
68263_A_G	araA	R25	SYNONYMOUS_CODING	0.101	1.97	0.453	1.76e-05
612282_G_A	fepA	I71	SYNONYMOUS_CODING	0.101	1.97	0.453	1.76e-05
1367517_A_G	pspF	V132	SYNONYMOUS_CODING	0.101	1.97	0.453	1.76e-05
2871610_G_T	ispF	I57	SYNONYMOUS_CODING	0.101	1.97	0.453	1.76e-05
3895407_G_A	adeP	T401	SYNONYMOUS_CODING	0.101	1.97	0.453	1.76e-05
3596808_C_G	livK	V251	SYNONYMOUS_CODING	0.101	1.97	0.453	1.76e-05
2650548_C_T	yfhM	T580	SYNONYMOUS_CODING	0.101	1.97	0.453	1.76e-05
4164058_C_A	btuB	S140	SYNONYMOUS_CODING	0.101	1.97	0.453	1.76e-05
3204197_C_T	glnE		UPSTREAM	0.101	1.97	0.453	1.76e-05

## Sheet: cephalotin
Position_Reference_Alternative	Gene	Amino_acid_change	Effect	Freq.	Beta	SE	P_value
4469739_T_C	mgtA	S705	SYNONYMOUS_CODING	0.576	0.718	0.162	1.35e-05
4466692_G_A	treR	H185	SYNONYMOUS_CODING	0.768	0.803	0.187	2.25e-05
2193833_C_G	mrp	V112	SYNONYMOUS_CODING	0.838	1.01	0.239	3.16e-05
2193706_A_G	mrp	L155	SYNONYMOUS_CODING	0.838	1.01	0.239	3.16e-05
2193710_T_G	mrp	T153	SYNONYMOUS_CODING	0.838	1.01	0.239	3.16e-05
2193998_A_G	mrp	F57	SYNONYMOUS_CODING	0.838	1.01	0.239	3.16e-05
2193776_C_T	mrp	A131	SYNONYMOUS_CODING	0.838	1.01	0.239	3.16e-05
2193782_T_C	mrp	A129	SYNONYMOUS_CODING	0.838	1.01	0.239	3.16e-05
2193803_C_G	mrp	S122	SYNONYMOUS_CODING	0.838	1.01	0.239	3.16e-05
2194001_C_T	mrp	P56	SYNONYMOUS_CODING	0.838	1.01	0.239	3.16e-05
4469835_C_T	mgtA	Y737	SYNONYMOUS_CODING	0.626	0.767	0.182	3.19e-05
4469685_G_A	mgtA	E687	SYNONYMOUS_CODING	0.566	0.68	0.162	3.54e-05
2193767_T_C	mrp	A134	SYNONYMOUS_CODING	0.798	0.849	0.205	4.15e-05
2098221_C_T	wzzB	L27	SYNONYMOUS_CODING	0.0808	-1.11	0.272	5.16e-05
2098223_A_G	wzzB	L27	SYNONYMOUS_CODING	0.0808	-1.11	0.272	5.16e-05
2098224_C_T	wzzB	Q26	SYNONYMOUS_CODING	0.0808	-1.11	0.272	5.16e-05
2190062_C_G	yehB	V283	SYNONYMOUS_CODING	0.141	-0.973	0.247	9.1e-05
2193863_T_A	mrp	G102	SYNONYMOUS_CODING	0.596	0.935	0.238	9.65e-05
2193941_G_A	mrp	R76	SYNONYMOUS_CODING	0.596	0.935	0.238	9.65e-05
2159810_G_A	iceT		UPSTREAM	0.111	-0.989	0.252	9.66e-05
2175677_A_G	gatZ	R215	SYNONYMOUS_CODING	0.758	0.725	0.188	0.000127
925009_T_C	clpA	D582	SYNONYMOUS_CODING	0.758	0.879	0.229	0.000137
2193191_A_G	mrp	G326	SYNONYMOUS_CODING	0.828	0.917	0.24	0.000143
2877516_C_A	iap	H312Q	NON_SYNONYMOUS_CODING	0.919	1.05	0.277	0.000156
4553635_T_C	uxuB	G245	SYNONYMOUS_CODING	0.141	-0.845	0.223	0.000162
2098227_C_G	wzzB	V25	SYNONYMOUS_CODING	0.0707	-1.1	0.296	0.0002
2193409_G_A	mrp	L254	SYNONYMOUS_CODING	0.818	0.845	0.229	0.000238
3958224_T_C	ilvC	N85	SYNONYMOUS_CODING	0.727	0.764	0.207	0.00024
2122086_A_C	cpsG	T298	SYNONYMOUS_CODING	0.0606	-1.16	0.317	0.000264
2125472_A_G	wcaI	V92A	NON_SYNONYMOUS_CODING	0.0606	-1.12	0.305	0.000266
2183274_A_G	yegX	R126	SYNONYMOUS_CODING	0.838	0.847	0.232	0.000272
439599_G_A	dxs	N193	SYNONYMOUS_CODING	0.394	0.677	0.186	0.000282
3863943_C_T	yidP	N15	SYNONYMOUS_CODING	0.687	0.874	0.24	0.000287
1133085_G_*				0.293	0.967	0.266	0.000289
2887566_G_A	casB		UPSTREAM	0.899	0.98	0.27	0.000298
2231797_A_G	yohF		UPSTREAM	0.0909	-1.01	0.28	0.000304
2125357_A_G	wcaI	G130	SYNONYMOUS_CODING	0.192	-0.694	0.192	0.000306
2193713_T_G	mrp	P152	SYNONYMOUS_CODING	0.697	0.809	0.224	0.000313
2192909_T_C	yehA		UPSTREAM	0.404	0.925	0.257	0.000323
2192994_T_A	yehA		UPSTREAM	0.404	0.925	0.257	0.000323
3863858_T_G	yidK		UPSTREAM	0.717	0.991	0.278	0.000365
352009_A_G	prpD	E265	SYNONYMOUS_CODING	0.303	0.688	0.193	0.000376
29205_A_G	carA		UPSTREAM	0.0909	-1.05	0.295	0.000376
3168968_A_G	ygiV	G88	SYNONYMOUS_CODING	0.182	-1.01	0.285	0.000415
3163822_T_C	parC	T718A	NON_SYNONYMOUS_CODING	0.0707	1.54	0.437	0.000426
862403_T_C	ybiW	K68	SYNONYMOUS_CODING	0.374	0.723	0.205	0.000432
550669_T_G	ybcF	V77	SYNONYMOUS_CODING	0.909	0.992	0.282	0.000432
2098203_T_A	wzzB	T33	SYNONYMOUS_CODING	0.0707	-1.04	0.296	0.00045
2149944_C_T	yegI	G348S	NON_SYNONYMOUS_CODING	0.293	-0.689	0.198	0.000493
2193839_G_A	mrp	I110	SYNONYMOUS_CODING	0.717	0.807	0.233	0.000521
2193842_A_G	mrp	I109	SYNONYMOUS_CODING	0.717	0.807	0.233	0.000521
2193889_G_A	mrp	L94	SYNONYMOUS_CODING	0.717	0.807	0.233	0.000521
2193887_C_T	mrp	L94	SYNONYMOUS_CODING	0.717	0.807	0.233	0.000521
2193890_A_G	mrp	T93	SYNONYMOUS_CODING	0.717	0.807	0.233	0.000521
2193896_T_G	mrp	I91	SYNONYMOUS_CODING	0.717	0.807	0.233	0.000521
2193899_G_A	mrp	N90	SYNONYMOUS_CODING	0.717	0.807	0.233	0.000521
2193902_A_G	mrp	H89	SYNONYMOUS_CODING	0.717	0.807	0.233	0.000521
2176628_T_G	gatY	R193	SYNONYMOUS_CODING	0.798	0.745	0.215	0.000523
4464915_G_A	treB	G422	SYNONYMOUS_CODING	0.485	0.546	0.158	0.000553
2144186_G_C	yegE	A307	SYNONYMOUS_CODING	0.515	0.539	0.157	0.000567
3094895_C_T	yggR	E62	SYNONYMOUS_CODING	0.566	0.877	0.255	0.000572
2123150_C_A	cpsB	V457	SYNONYMOUS_CODING	0.0606	1.2	0.348	0.000573
35021_G_A	carA		DOWNSTREAM	0.202	-1.01	0.294	0.000575
3098127_G_A	yggW	P287	SYNONYMOUS_CODING	0.0505	-1.21	0.353	0.000583
1672493_A_T	ydgD	A178	SYNONYMOUS_CODING	0.677	0.735	0.214	0.000585
29300_TC_*				0.263	-0.867	0.253	0.000603
3224888_A_G	ebgA	E752	SYNONYMOUS_CODING	0.778	0.675	0.199	0.000662
3165026_G_A	parC	F316	SYNONYMOUS_CODING	0.0808	-1.17	0.345	0.000701
2540260_T_C	cysA	E185	SYNONYMOUS_CODING	0.606	0.718	0.213	0.00071
1486756_G_T	hrpA	A1232	SYNONYMOUS_CODING	0.737	0.607	0.18	0.000717
4391756_T_C	orn	S51	SYNONYMOUS_CODING	0.293	0.731	0.217	0.000719
4618489_C_T	deoA	T87	SYNONYMOUS_CODING	0.0909	-0.872	0.258	0.000722
1672488_G_T	ydgD	A177S	NON_SYNONYMOUS_CODING	0.566	0.739	0.219	0.000733
4465596_C_T	treB	V195	SYNONYMOUS_CODING	0.232	-0.655	0.195	0.000741
29959_A_G	carA	K103	SYNONYMOUS_CODING	0.788	-0.895	0.268	0.000832
3908570_A_G	pstA	F290	SYNONYMOUS_CODING	0.172	0.751	0.226	0.000855
24658_A_G	ileS	A756	SYNONYMOUS_CODING	0.182	-1.02	0.308	0.000867
2877534_T_A	iap	A318	SYNONYMOUS_CODING	0.889	0.831	0.25	0.000868
4619026_A_G	deoA	E266	SYNONYMOUS_CODING	0.232	-0.596	0.18	0.000876
4556656_G_A	yjiC		UPSTREAM	0.182	0.682	0.206	0.000877
1133082_TCAGC_T	flgE	FS170	FRAME_SHIFT	0.303	0.95	0.287	0.000903
2035463_T_C	vsr		UPSTREAM	0.232	-0.66	0.2	0.000923
1478376_A_C	ynbB	M51L	NON_SYNONYMOUS_CODING	0.646	0.714	0.217	0.000949
3261120_T_C	tdcE	Q433	SYNONYMOUS_CODING	0.101	-0.97	0.295	0.000949
4554483_G_A	gntP		UPSTREAM	0.172	-0.706	0.215	0.000966
2034189_G_A	yedI		UPSTREAM	0.141	0.692	0.211	0.000982
4470412_A_T	treB		UPSTREAM	0.323	-0.65	0.198	0.000991
4104838_C_A	cpxA	G46	SYNONYMOUS_CODING	0.303	-0.747	0.228	0.000994
859678_A_G	ybiV	N117	SYNONYMOUS_CODING	0.222	0.699	0.213	0.000995
2035428_A_C	vsr		UPSTREAM	0.576	-0.496	0.151	0.00101
444153_T_G	panE	A121	SYNONYMOUS_CODING	0.798	0.801	0.245	0.00101
1643522_G_A	cspI		UPSTREAM	0.0909	-0.838	0.257	0.00108
2122422_C_A	cpsG	V186	SYNONYMOUS_CODING	0.202	0.629	0.194	0.00112
1133074_T_TA	flgN		UPSTREAM	0.303	0.872	0.269	0.00114
1133078_C_*				0.303	0.872	0.269	0.00114
2193980_G_A	mrp	F63	SYNONYMOUS_CODING	0.566	0.728	0.225	0.00115
2199786_C_T	yehI		UPSTREAM	0.323	0.654	0.202	0.00116
3096767_G_T	rdgB	V29	SYNONYMOUS_CODING	0.0606	-1.1	0.341	0.00117
2540242_A_C	cysA	V191	SYNONYMOUS_CODING	0.727	0.731	0.226	0.00117
4466910_C_T	treR	V113M	NON_SYNONYMOUS_CODING	0.121	-0.785	0.243	0.00118

[truncated: 11 more sheets: piperacillin, imipenem, meropenem, gentamicin, amikacin, kanamycin, tobramycin, tetracycline, doxycycline, chloramphenicol, fosfomycin]
